# Supplementary material for: Polygenic Analysis of Late-Onset Alzheimer’s Disease from Mainland China
Source: PLoS One. 2015 Dec 17;10(12):e0144898. doi: 10.1371/journal.pone.0144898 (PMC4683047; doi:10.1371/journal.pone.0144898)
Supplement: S2 File — (TXT) [file pone.0144898.s002.txt]

ID	157580	190982	597668	670139	744373	1476679	1554948	2279590	2718058	3764650	3818361	3826656	3851179	4147929	5984894	6701713	6733839	7561528	9271192	9331888	10498633	10793294	10948363	11136000	11218343	11767557	11771145	28834970	157581	213045	541458	561655	592297	668387	727153	983392	1160985	1532278	1562990	1801243	2588969	3865444	4938933	4945261	6656401	6691117	7274581	8106922	9331896
23194	AG	A	C	C	T	T	AT	A	G	T	TC	G	AG	G	A	GA	C	G	A	G	GT	C	A	T	CT	T	G	T	A	GT	CT	GA	TC	A	G	A	TC	T	CA	G	A	G	CT	GA	G	A	T	AG	G
14240	AG	A	T	CA	T	T	T	G	A	GT	TC	G	G	AG	A	GA	CT	G	C	C	G	CA	A	C	T	T	G	T	A	T	T	A	T	G	A	AG	TC	C	A	GT	A	G	T	G	G	A	T	AG	A
14260	G	A	CT	CA	T	CT	T	G	A	T	C	G	AG	G	G	G	CT	G	CA	C	G	CA	A	C	T	TC	GA	T	A	GT	C	G	TC	AG	A	A	C	C	C	G	C	G	CT	GA	G	A	T	A	A
18903	AG	GA	CT	A	C	CT	AT	G	GA	GT	C	GA	AG	AG	GA	G	T	GA	A	C	G	C	A	C	CT	T	G	C	GA	GT	CT	GA	T	AG	G	A	TC	C	CA	G	CA	G	T	GA	G	GA	T	AG	A
15401	A	A	T	C	T	C	T	GA	A	GT	TC	G	AG	AG	A	GA	C	G	CA	CG	G	C	A	CT	CT	T	GA	CT	GA	GT	CT	GA	TC	A	GA	AG	TC	CT	CA	GT	A	G	CT	A	G	GA	T	AG	GA
14291	A	GA	T	CA	T	T	T	G	A	T	T	G	G	G	GA	A	C	G	CA	C	G	CA	A	C	T	T	GA	T	G	T	T	A	T	A	GA	A	C	C	A	GT	C	G	T	G	G	A	T	A	A
14262	AG	GA	CT	CA	T	T	A	G	A	T	C	A	AG	G	A	G	CT	G	CA	CG	G	C	A	C	T	T	A	T	A	GT	CT	GA	TC	AG	G	A	TC	C	CA	GT	CA	GT	CT	GA	G	A	T	AG	A
15450	AG	GA	T	CA	CT	T	AT	G	A	GT	T	G	AG	A	A	A	C	G	CA	CG	G	C	A	C	CT	T	G	T	A	GT	CT	GA	TC	AG	G	A	C	C	C	G	A	G	CT	A	G	A	T	A	A
14298	G	A	T	CA	T	T	T	G	GA	T	TC	G	AG	G	A	GA	C	G	CA	C	G	C	A	C	T	TC	A	T	A	T	C	GA	TC	A	GA	A	C	C	A	T	CA	G	T	GA	AG	GA	T	A	A
14216	G	A	C	A	C	CT	T	G	GA	GT	C	G	AG	AG	A	G	CT	GA	CA	CG	G	CA	A	C	T	T	GA	C	A	GT	CT	GA	TC	A	A	A	C	C	CA	T	A	G	T	GA	G	GA	T	A	A
20908	AG	GA	T	A	T	T	AT	G	A	GT	C	G	AG	AG	A	G	C	G	A	CG	G	C	A	C	T	TC	A	T	A	T	C	GA	TC	A	G	A	TC	C	A	GT	A	G	T	G	G	A	T	AG	A
15472	AG	GA	T	A	T	T	AT	G	GA	GT	TC	GA	A	AG	A	GA	CT	G	A	CG	G	C	A	C	CT	T	A	T	A	G	C	G	C	AG	G	A	TC	C	CA	GT	C	G	T	GA	G	GA	T	AG	A
23503	G	A	CT	C	C	C	AT	G	A	T	T	G	G	G	GA	A	CT	GA	A	CG	GT	C	GA	C	T	T	A	T	GA	G	CT	GA	TC	A	G	AG	C	C	CA	GT	A	G	CT	A	G	A	T	A	A
14254	AG	A	CT	CA	T	T	AT	GA	GA	T	C	G	G	G	GA	G	C	GA	CA	G	G	C	A	CT	CT	T	G	CT	A	GT	CT	GA	T	G	G	A	TC	CT	A	GT	CA	G	T	A	G	A	T	AG	GA
14273	AG	A	T	A	T	CT	T	G	A	GT	TC	G	G	AG	A	GA	C	G	CA	CG	G	CA	GA	C	T	T	G	T	A	T	T	A	TC	AG	GA	A	TC	C	A	GT	CA	G	C	GA	G	A	T	AG	A
15889	AG	A	C	CA	T	T	AT	G	GA	T	TC	G	G	G	A	GA	T	G	A	C	G	C	A	C	CT	T	G	CT	A	G	CT	A	C	G	GA	A	TC	C	A	G	CA	G	C	GA	G	A	T	AG	A
15505	AG	GA	CT	CA	CT	CT	A	G	A	T	TC	GA	AG	G	A	GA	CT	GA	A	G	GT	C	A	C	T	T	GA	T	GA	G	C	G	TC	A	G	A	C	C	CA	GT	CA	G	CT	A	G	A	T	A	A
15455	G	A	T	CA	T	CT	T	G	A	GT	TC	G	AG	AG	A	GA	CT	G	A	CG	G	C	A	C	T	C	GA	CT	A	GT	CT	GA	TC	G	GA	A	C	C	A	GT	CA	G	T	A	G	A	T	A	A
14903	G	GA	CT	CA	C	T	T	G	A	G	TC	G	AG	AG	A	GA	T	A	A	CG	G	CA	A	C	T	T	A	T	A	GT	CT	GA	TC	A	G	A	C	C	CA	GT	A	G	T	G	G	A	T	A	A
14247	G	A	T	C	T	T	T	G	A	GT	T	G	AG	AG	A	A	C	G	A	C	G	CA	A	C	T	T	G	CT	A	GT	C	GA	TC	A	G	A	C	C	CA	G	A	G	T	GA	G	A	T	A	A
14248	G	A	T	CA	CT	T	T	G	GA	GT	C	G	AG	AG	A	G	T	G	A	C	G	A	A	C	C	T	G	T	GA	GT	C	GA	TC	G	GA	A	C	C	CA	GT	CA	G	CT	G	G	GA	T	A	A
23039	G	A	T	A	CT	T	AT	GA	A	GT	TC	G	AG	AG	A	GA	CT	G	CA	G	GT	C	A	T	CT	T	GA	C	A	G	CT	GA	TC	AG	G	A	C	T	A	GT	CA	G	T	G	G	GA	T	A	G
14863	AG	A	T	C	CT	T	AT	GA	A	GT	TC	G	AG	AG	A	GA	C	G	A	G	G	CA	A	CT	T	T	GA	CT	A	GT	CT	GA	TC	G	GA	A	TC	CT	A	G	C	G	T	G	G	A	T	AG	GA
14301	AG	A	CT	CA	T	CT	T	GA	A	GT	TC	G	AG	AG	A	GA	C	G	A	G	G	CA	A	CT	T	TC	GA	C	A	GT	CT	GA	T	A	GA	A	TC	CT	CA	GT	C	G	CT	GA	G	GA	T	AG	GA
14866	AG	A	CT	CA	C	T	T	G	GA	GT	TC	G	AG	AG	A	GA	T	GA	A	CG	G	CA	GA	C	T	TC	GA	CT	GA	G	C	G	TC	G	GA	A	TC	C	A	GT	C	G	T	GA	AG	A	T	A	A
23213	G	A	T	CA	CT	T	T	GA	GA	GT	TC	G	AG	AG	A	GA	T	G	A	CG	GT	C	GA	CT	T	T	A	T	A	G	C	G	TC	A	G	A	C	CT	CA	GT	C	G	CT	A	G	A	T	A	GA
15459	AG	GA	T	C	T	T	T	G	A	GT	TC	GA	A	AG	GA	GA	C	G	CA	C	G	CA	GA	C	T	T	GA	CT	A	GT	C	G	TC	A	G	AG	C	C	CA	GT	CA	G	CT	GA	G	GA	T	A	A
23185	AG	A	C	CA	CT	T	T	A	A	GT	C	G	G	AG	A	G	CT	GA	CA	G	G	CA	A	T	T	C	G	T	A	T	CT	GA	T	AG	G	A	TC	T	A	T	CA	G	T	GA	G	GA	T	AG	G
15507	G	A	C	CA	T	T	A	GA	G	GT	TC	G	G	AG	A	GA	CT	G	A	G	G	C	A	CT	T	TC	G	CT	A	GT	T	A	T	A	G	AG	C	CT	A	G	CA	G	T	A	G	GA	T	A	GA
22429	AG	A	C	C	T	T	T	GA	G	T	TC	G	G	AG	A	GA	CT	G	CA	G	G	C	A	CT	CT	T	A	T	A	GT	CT	GA	T	AG	GA	A	TC	CT	CA	GT	C	G	CT	G	AG	A	T	AG	GA
15545	AG	A	T	CA	CT	CT	T	G	A	T	C	G	G	AG	A	G	C	G	CA	CG	GT	CA	A	CT	T	T	GA	CT	A	GT	CT	GA	T	AG	G	A	TC	CT	A	GT	A	G	T	GA	G	A	T	AG	GA
15392	AG	A	T	C	CT	CT	AT	GA	A	T	TC	G	G	G	GA	GA	CT	GA	A	CG	G	CA	A	CT	CT	T	GA	CT	A	GT	T	A	T	A	G	A	TC	CT	CA	GT	A	G	CT	G	AG	GA	T	AG	GA
11708	AG	A	C	CA	T	T	T	GA	GA	G	T	G	G	A	GA	A	C	G	A	G	G	A	A	CT	T	T	G	CT	A	G	T	A	TC	AG	GA	A	TC	CT	C	GT	A	G	CT	GA	AG	G	T	G	GA
14882	G	A	T	CA	CT	T	T	G	GA	GT	T	A	AG	AG	GA	A	T	G	A	C	G	C	A	C	T	TC	GA	T	A	G	CT	GA	T	A	G	A	C	C	CA	GT	CA	G	CT	A	G	A	T	A	A
14224	G	A	T	C	T	CT	AT	G	A	GT	T	G	AG	AG	A	A	C	G	A	G	GT	C	A	C	T	T	A	T	A	GT	C	G	TC	A	A	A	C	C	CA	GT	CA	G	T	A	G	A	T	A	A
14215	G	A	CT	C	T	T	A	G	A	G	TC	G	AG	A	GA	GA	C	G	A	CG	G	CA	A	C	T	TC	A	T	A	GT	CT	GA	TC	G	G	A	C	C	CA	T	CA	G	CT	G	G	GA	T	A	A
22656	G	A	T	C	C	T	AT	G	A	T	C	GA	AG	AG	A	G	T	GA	C	C	G	C	A	C	T	T	GA	C	A	G	CT	GA	TC	AG	G	A	C	C	CA	T	CA	G	CT	GA	G	GA	T	A	A
15531	AG	A	C	CA	CT	CT	T	G	A	GT	T	G	AG	AG	A	A	CT	G	CA	CG	G	C	A	C	CT	T	GA	T	A	G	CT	GA	T	AG	GA	A	TC	C	C	G	CA	G	CT	GA	G	A	T	AG	A
14868	AG	A	T	A	T	CT	T	G	A	T	T	G	AG	G	A	A	C	G	A	C	G	CA	A	C	T	T	GA	T	A	GT	C	G	TC	AG	G	A	TC	C	A	G	C	G	T	GA	G	A	T	AG	A
15495	G	A	T	A	CT	CT	T	GA	A	T	T	G	AG	AG	GA	A	CT	G	A	G	GT	CA	A	CT	T	T	A	CT	A	GT	CT	GA	TC	G	GA	A	C	CT	A	GT	CA	G	T	GA	G	A	T	A	G
15465	AG	GA	CT	CA	T	CT	AT	A	A	T	T	G	AG	G	GA	A	C	G	C	G	G	CA	GA	T	T	T	G	CT	A	G	CT	GA	TC	AG	G	AG	TC	T	CA	GT	A	G	CT	GA	G	A	T	AG	G
15404	A	A	C	CA	CT	CT	AT	GA	GA	GT	TC	GA	AG	A	A	GA	CT	G	A	G	G	C	A	CT	C	T	GA	T	GA	GT	C	G	TC	A	G	AG	T	CT	CA	G	A	G	CT	GA	G	GA	T	AG	GA
14897	G	GA	CT	CA	CT	T	AT	G	A	T	C	GA	AG	G	A	G	CT	G	CA	CG	G	CA	GA	C	CT	T	G	CT	A	GT	C	GA	TC	A	G	A	C	C	C	G	C	G	CT	GA	G	GA	T	A	A
14203	AG	A	T	A	T	CT	T	G	GA	T	C	G	G	G	A	G	CT	G	CA	C	G	C	G	C	CT	T	GA	T	GA	GT	C	G	TC	G	G	A	TC	C	A	G	CA	G	T	GA	G	GA	T	AG	A
15477	A	GA	CT	CA	T	C	T	G	A	T	TC	G	AG	G	A	GA	C	G	A	CG	G	C	A	C	T	TC	G	T	G	GT	CT	GA	TC	AG	G	AG	C	C	C	GT	CA	G	CT	GA	G	GA	T	A	A
15438	AG	A	CT	A	T	CT	T	GA	A	T	C	G	A	G	A	G	CT	G	A	CG	GT	C	A	CT	CT	T	GA	T	GA	GT	C	G	C	G	GA	A	C	CT	CA	G	CA	G	T	A	G	GA	T	A	GA
23073	AG	A	C	C	T	CT	T	GA	GA	GT	TC	GA	G	AG	G	GA	C	G	A	CG	G	C	A	CT	T	TC	A	CT	GA	G	T	A	T	AG	G	A	C	CT	C	T	A	G	C	GA	G	A	T	A	GA
14204	AG	A	CT	CA	CT	CT	T	G	A	T	C	GA	AG	G	GA	G	CT	G	A	G	G	C	A	C	T	TC	GA	T	GA	G	CT	GA	TC	AG	GA	AG	C	C	CA	GT	CA	G	CT	GA	G	GA	T	A	A
15443	A	A	T	C	CT	CT	T	G	A	T	TC	GA	AG	G	A	GA	CT	GA	A	CG	GT	C	A	C	T	TC	G	CT	GA	GT	CT	GA	TC	AG	G	A	TC	C	CA	G	C	G	CT	A	G	GA	T	AG	A
14904	AG	A	C	A	T	T	T	GA	A	GT	TC	G	A	AG	A	GA	C	G	CA	G	G	C	A	CT	T	T	GA	T	GA	G	C	G	C	AG	GA	A	C	CT	CA	GT	A	G	T	A	G	A	T	A	GA
14880	AG	A	CT	C	C	T	AT	G	GA	T	TC	GA	G	G	A	GA	T	G	A	CG	G	C	A	C	CT	TC	GA	T	GA	GT	T	A	T	AG	G	A	C	C	CA	GT	CA	G	CT	A	G	A	T	A	A
14280	A	GA	T	CA	CT	CT	T	G	GA	G	TC	GA	G	A	GA	GA	CT	G	A	CG	G	C	A	C	CT	T	G	T	GA	T	CT	GA	T	A	G	A	TC	C	A	G	CA	G	T	A	G	GA	T	AG	A
14328	AG	A	C	A	T	CT	T	G	GA	T	T	G	G	G	A	A	CT	G	A	G	GT	CA	GA	C	T	T	G	CT	GA	GT	CT	A	T	A	G	A	C	C	CA	GT	A	G	T	GA	AG	A	T	A	A
15441	AG	A	CT	C	T	CT	AT	G	GA	GT	TC	G	AG	AG	A	GA	C	G	A	C	G	C	A	C	CT	T	GA	CT	GA	G	C	G	TC	A	GA	A	C	C	C	GT	A	G	C	A	G	A	T	A	A
20533	AG	A	CT	CA	CT	C	AT	G	A	T	TC	G	AG	G	A	GA	CT	G	A	CG	G	CA	A	C	T	TC	G	T	GA	G	C	GA	TC	AG	GA	A	C	C	CA	G	CA	G	T	G	G	A	T	A	A
14223	AG	GA	CT	CA	T	T	T	GA	A	T	C	GA	AG	G	A	G	C	G	CA	CG	G	CA	A	CT	CT	T	A	T	GA	G	C	G	T	AG	G	A	C	CT	CA	GT	CA	G	CT	G	G	A	T	A	GA
14849	AG	A	CT	A	CT	C	AT	GA	A	GT	C	G	AG	AG	GA	G	T	GA	A	CG	G	C	A	CT	CT	T	A	T	GA	GT	C	G	T	A	G	A	C	CT	A	G	CA	G	T	GA	G	GA	T	A	GA
15509	G	A	T	CA	CT	T	A	GA	GA	T	T	A	AG	G	A	A	C	G	CA	CG	G	C	A	CT	T	T	GA	CT	A	GT	CT	GA	TC	A	G	A	TC	CT	A	GT	CA	T	T	GA	G	A	T	AG	GA
14269	G	A	CT	CA	C	T	AT	G	A	T	C	A	AG	G	A	G	T	GA	CA	C	GT	C	GA	C	T	T	G	T	GA	GT	T	A	T	AG	G	A	C	C	A	GT	A	T	T	GA	G	GA	T	A	A
20812	A	GA	T	C	CT	CT	AT	GA	A	GT	C	A	G	AG	A	G	CT	GA	A	CG	GT	CA	A	CT	T	T	GA	CT	A	G	T	A	T	AG	G	A	T	CT	CA	GT	CA	T	CT	GA	G	A	T	G	GA
15418	G	GA	T	C	CT	CT	T	G	GA	GT	C	A	G	AG	A	G	CT	GA	CA	C	G	C	GA	C	CT	TC	G	CT	A	G	T	A	T	AG	G	A	C	C	C	GT	CA	T	C	A	G	GA	T	A	A
14759	AG	A	T	CA	T	CT	AT	G	GA	GT	C	A	AG	AG	A	G	C	G	A	G	G	CA	A	C	CT	TC	GA	T	GA	GT	CT	GA	TC	AG	GA	A	C	C	CA	GT	CA	T	CT	GA	G	GA	T	A	A
14218	A	A	CT	CA	CT	T	A	GA	A	GT	C	A	AG	AG	A	G	T	GA	A	CG	G	C	A	CT	T	TC	A	C	GA	GT	C	G	TC	A	GA	A	TC	CT	CA	GT	CA	T	CT	GA	G	GA	T	AG	GA
14208	A	A	CT	CA	CT	CT	AT	G	GA	GT	T	A	G	AG	A	A	CT	G	A	CG	G	CA	A	C	T	TC	GA	CT	GA	G	T	A	T	A	G	A	TC	C	C	T	C	T	CT	GA	G	A	T	AG	A
15367	AG	A	CT	A	T	T	T	G	A	GT	TC	GA	G	AG	A	GA	CT	G	A	C	G	C	A	C	T	T	GA	T	A	G	T	A	T	AG	G	A	C	C	A	G	A	GT	T	G	G	GA	T	A	A
14205	A	A	T	CA	CT	CT	AT	G	A	GT	TC	A	G	AG	A	GA	CT	GA	CA	C	G	C	A	C	T	T	A	T	GA	GT	CT	GA	T	A	G	A	T	C	CA	T	CA	GT	CT	GA	G	A	T	AG	A
15484	G	A	CT	C	CT	T	AT	G	GA	GT	TC	A	AG	AG	GA	GA	CT	G	A	C	G	CA	A	C	T	T	GA	T	A	GT	C	G	TC	AG	G	A	C	C	C	GT	CA	GT	C	GA	G	GA	T	A	A
15475	G	GA	CT	CA	T	T	T	G	A	T	C	GA	G	G	A	G	C	G	CA	C	G	C	A	C	CT	T	G	T	A	GT	CT	GA	T	G	G	A	C	C	CA	GT	CA	GT	T	GA	G	GA	T	A	A
15368	G	GA	CT	C	T	T	AT	G	A	GT	TC	GA	G	AG	A	GA	C	G	CA	CG	G	CA	GA	C	T	TC	GA	CT	A	G	T	A	T	AG	GA	A	C	C	C	GT	A	GT	C	G	G	A	T	A	A
14195	G	A	T	C	CT	T	AT	G	A	GT	T	GA	AG	AG	A	A	CT	G	A	CG	G	C	A	C	T	T	GA	T	GA	GT	C	G	TC	AG	GA	A	C	C	CA	G	CA	GT	CT	A	G	A	T	A	A
23388	G	GA	CT	CA	CT	T	AT	G	A	T	TC	A	AG	AG	A	GA	CT	GA	CA	CG	G	C	A	C	T	TC	A	C	GA	GT	CT	GA	TC	A	G	A	C	C	CA	GT	CA	GT	CT	G	G	A	T	A	A
14220	G	G	CT	C	T	T	T	G	GA	T	C	A	AG	AG	A	G	CT	G	CA	CG	GT	C	A	C	C	TC	GA	T	A	T	CT	GA	TC	AG	GA	A	C	C	CA	GT	CA	GT	CT	GA	G	A	T	A	A
15429	AG	A	T	C	CT	CT	A	G	GA	G	C	GA	AG	AG	A	G	CT	G	A	CG	GT	C	A	C	T	TC	A	T	GA	GT	CT	GA	TC	A	G	A	C	C	C	T	A	GT	CT	G	G	GA	T	A	A
15383	AG	A	C	A	T	T	T	G	A	GT	C	GA	AG	AG	A	G	CT	G	A	CG	G	CA	A	C	T	T	GA	CT	GA	G	CT	GA	TC	AG	G	A	TC	C	CA	GT	CA	GT	T	G	G	A	T	AG	A
15414	AG	A	T	A	T	CT	T	G	GA	GT	C	GA	AG	AG	GA	G	CT	G	C	CG	G	C	A	C	T	T	G	T	A	GT	CT	GA	TC	AG	G	A	TC	C	A	GT	A	GT	T	G	G	GA	T	AG	A
15528	G	GA	CT	C	T	CT	T	GA	A	G	C	GA	AG	A	A	G	C	G	CA	CG	G	CA	A	CT	T	T	GA	C	A	G	CT	GA	TC	A	G	A	C	CT	C	GT	C	GT	C	G	G	G	T	A	GA
15379	AG	A	T	C	CT	T	T	GA	A	T	C	GA	AG	AG	A	G	CT	GA	CA	CG	G	CA	A	CT	CT	T	GA	CT	A	GT	CT	GA	TC	A	G	A	C	CT	CA	GT	A	GT	T	GA	G	GA	T	A	GA
14221	G	A	CT	A	CT	T	AT	G	A	GT	TC	GA	AG	AG	A	GA	CT	G	A	C	G	C	GA	C	T	T	A	T	GA	T	T	A	T	A	G	A	C	C	A	GT	CA	GT	T	GA	G	A	T	A	A
23456	G	GA	T	CA	CT	CT	T	G	A	T	C	GA	A	G	A	G	CT	GA	A	C	G	C	A	C	T	T	GA	CT	A	GT	C	G	TC	AG	GA	A	C	C	A	GT	CA	GT	T	GA	G	GA	T	A	A
15494	G	A	CT	CA	T	T	T	GA	A	GT	TC	A	A	AG	A		C	G	A	CG	G	C	A	CT	T	TC	A	CT	A	GT	C	G	C	G	GA	A	C	CT	C	GT	C	GT	CT	GA	G	GA	T	A	GA
14050	G	A	T	CA	T	T	AT	G	A	T	TC	GA	G	G	A	GA	C	G	CA	CG	G	C	A	C	CT	T	G	T	A	T	CT	A	T	AG	G	A	C	C	A	T	CA	GT	T	GA	G	A	T	A	A
14851	AG	A	T	CA	CT	T	T	GA	A	T	TC	GA	G	G	GA	GA	CT	GA	A	G	GT	C	A	CT	T	T	GA	T	A	GT	T	A	T	A	G	A	TC	CT	CA	GT	C	GT	CT	GA	G	GA	T	AG	GA
14169	AG	GA	CT	CA	T	CT	T	GA	GA	T	TC	GA	G	G	A	GA	C	G	A	CG	G	C	GA	CT	CT	TC	GA	CT	A	GT	T	A	T	AG	GA	A	TC	CT	CA	GT	A	GT	CT	GA	G	GA	T	AG	GA
15434	G	A	T	A	CT	C	T	GA	GA	GT	C	GA	AG	AG	A	G	C	G	CA	CG	G	C	G	CT	T	TC	A	CT	A	G	C	G	TC	A	GA	A	C	CT	CA	T	CA	GT	T	GA	G	GA	T	A	GA
14856	AG	A	T	C	T	CT	T	G	A	GT	C	GA	AG	AG	A	G	C	G	A	CG	G	C	A	C	C	TC	GA	T	A	GT	CT	GA	TC	G	GA	A	TC	C	CA	T	A	GT	T	GA	G	A	T	AG	A
14253	G	GA	T	CA	T	C	AT	GA	A	GT	TC	GA	AG	AG	A	GA	CT	G	CA	CG	G	CA	A	CT	CT	T	G	CT	A	GT	CT	GA	TC	AG	G	A	C	CT	CA	GT	A	GT	CT	G	G	A	T	A	GA
23441	G	A	T	C	T	T	AT	GA	GA	T	T	GA	AG	G	A	A	CT	G	A	G	G	C	A	CT	CT	T	G	CT	A	T	C	G	TC	G	G	AG	C	CT	C	G	CA	GT	C	GA	G	A	T	A	GA
22626	G	A	C	CA	CT	T	T	G	GA	GT	TC	GA	AG	AG	A	GA	CT	G	C	C	G	C	GA	C	CT	TC	GA	CT	A	GT	CT	GA	TC	AG	A	A	C	C	CA	G	C	GT	CT	GA	G	A	T	A	A
14869	AG	A	CT	CA	T	T	T	G	A	GT	C	GA	AG	AG	GA	G	C	G	CA	C	G	CA	GA	C	T	T	G	T	A	G	CT	GA	TC	AG	G	A	TC	C	A	T	C	GT	T	G	G	A	T	AG	A
14197	AG	GA	C	C	CT	CT	T	GA	A	G	TC	A	AG	A	A	GA	T	G	A	G	G	C	GA	CT	CT	TC	GA	CT	A	G	CT	GA	TC	AG	GA	A	TC	CT	A	GT	CA	GT	T	G	G	GA	T	AG	GA
14852	A	A	CT	C	CT	CT	T	GA	A	GT	T	GA	A	AG	GA	A	CT	GA	A	CG	G	A	GA	CT	T	T	GA	CT	G	G	C	G	C	A	G	A	C	CT	CA	G	A	GT	CT	G	G	A	T	A	GA
22523	A	A	T	CA	T	C	A	G	GA	GT	TC	GA	G	AG	A	GA	C	G	A	C	G	C	A	C	T	TC	GA	CT	G	GT	T	A	T	AG	G	A	C	C	A	GT	C	GT	T	GA	G	GA	T	A	A
23449	A	GA	T	C	CT	CT	AT	G	A	G	TC	GA	G	A	A	GA	CT	G	CA	CG	G	C	A	C	T	T	GA	CT	GA	GT	T	A	T	G	G	A	TC	C	C	GT	C	GT	C	GA	G	GA	T	AG	A
15487	AG	GA	CT	CA	CT	T	T	G	A	T	C	GA	A	G	GA	G	CT	G	A	G	GT	C	G	CT	CT	T	A	C	GA	GT	C	G	C	G	G	A	C	CT	CA	T	CA	GT	T	A	G	GA	T	A	GA
14453	AG	GA	C	C	CT	CT	AT	G	GA	GT	TC	GA	AG	AG	A	GA	CT	G	A	CG	G	CA	GA	C	T	TC	G	CT	GA	G	CT	GA	TC	A	GA	A	C	C	C	GT	CA	GT	C	G	G	A	T	A	A
14436	A	GA	T	C	CT	CT	T	G	A	GT	TC	GA	AG	AG	A	GA	CT	G	A	CG	G	C	GA	C	T	T	GA	T	G	T	CT	GA	TC	A	G	A	TC	C	C	GT	CA	GT	C	GA	G	GA	T	A	A
15384	A	GA	CT	CA	CT	CT	T	G	GA	GT	TC	GA	AG	AG	A	GA	CT	GA	CA	C	G	C	A	C	CT	TC	A	T	GA	GT	C	G	TC	G	GA	A	TC	C	CA	T	CA	GT	CT	G	G	GA	T	AG	A
15513	AG	A	CT	C	T	T	T	GA	G	GT	C	GA	AG	AG	A	G	C	G	A	G	G	CA	A	CT	T	T	G	CT	GA	G	CT	GA	TC	A	A	A	C	CT	C	T	A	GT	CT	GA	G	A	T	A	GA
14222	G	A	T	CA	CT	CT	T	GA	A	T	C	G	A	G	A	G	CT	GA	A	CG	G	CA	GA	CT	C	T	G	T	GA	GT	C	G	C	AG	GA	A	C	CT	A	G	CA	G	T	GA	G	GA	T	A	GA
12297	G	A	CT	A	CT	T	AT	G	A	GT	C	G	G	AG	A	G	CT	G	CA	CG	GT	C	A	C	T	T	G	T	A	GT	CT	GA	T	AG	G	A	C	C	A	T	A	G	T	GA	G	A	T	A	A
14282	G	A	T	CA	T	T	AT	G	A	GT	C	G	G	AG	A	G	C	G	A	C	G	CA	GA	C	CT	T	A	T	A	G	T	A	T	AG	G	A	C	C	A	G	A	G	T	GA	G	A	T	A	A
15510	G	A	T	CA	T	CT	AT	G	A	GT	TC	G	AG	AG	A	GA	C	G	A	G	G	CA	A	C	CT	TC	GA	T	A	GT	CT	GA	TC	AG	G	A	C	C	CA	G	CA	G	CT	GA	G	GA	T	A	A
15548	AG	G	T	C	CT	CT	A	G	GA	T	TC	G	AG	G	A	GA	CT	G	A	C	G	C	A	C	T	T	GA	CT	A	T	CT	GA	TC	AG	G	A	TC	C	C	T	A	G	CT	GA	G	A	T	AG	A
15546	AG	A	T	CA	CT	T	T	G	A	T	C	G	A	G	A	G	CT	GA	A	G	G	CA	A	C	T	T	G	T	GA	GT	C	G	C	AG	G	A	C	C	CA	GT	C	G	CT	G	G	GA	T	A	A
15515	G	A	CT	CA	CT	T	AT	G	A	GT	T	G	A	A	A	A	CT	GA	CA	G	GT	CA	GA	C	CT	TC	G	T	A	GT	C	G	C	G	GA	A	C	C	A	GT	C	G	T	GA	G	A	T	A	A
15365	AG	A	CT	C	T	T	T	G	A	T	TC	G	G	G	A	GA	C	G	A	CG	G	C	G	C	T	T	G	T	GA	G	T	A	C	A	G	AG	C	C	CA	G	CA	G	C	GA	G	GA	T	A	A
14634	AG	A	T	CA	T	CT	T	G	A	GT	TC	GA	AG	AG	A	GA	C	G	A	CG	G	CA	A	C	T	T	GA	CT	A	G	CT	GA	TC	A	GA	A	C	C	CA	GT	CA	G	CT	G	AG	A	T	A	A
14236	G	A	C	CA	T	T	AT	G	GA	GT	C	G	AG	AG	A	G	C	G	A	CG	GT	C	A	C	CT	TC	GA	T	A	GT	C	G	TC	AG	GA	A	C	C	A	GT	CA	G	T	A	G	G	T	A	A
14018	A	A	T	CA	T	C	AT	G	A	T	TC	G	AG	AG	A	GA	CT	G	CA	C	G	C	A	C	CT	T	GA	T	A	GT	CT	GA	TC	AG	G	AG	T	C	A	T	CA	G	T	GA	G	A	T	G	A
15372	G	A	CT	C	T	CT	AT	GA	A	GT	T	G	AG	AG	A	A	C	G	C	CG	G	C	A	CT	C	TC	GA	CT	A	G	CT	GA	T	AG	G	A	C	CT	CA	T	C	G	T	GA	G	A	T	A	GA
15403	AG	A	CT	C	CT	CT	T	G	A	T	C	G	AG	G	A	G	CT	G	CA	CG	G	C	GA	C	T	T	A	T	A	G	CT	GA	TC	A	G	A	TC	C	CA	T	C	G	CT	GA	G	G	T	AG	A
14286	AG	A	T	CA	T	CT	T	G	G	GT	C	G	A	AG	A	G	C	G	A	CG	G	C	A	C	CT	T	A	CT	A	GT	C	G	C	AG	GA	A	TC	C	A	G	CA	G	T	GA	G	A	T	AG	A
15489	G	A	CT	C	T	CT	AT	GA	A	GT	T	GA	G	AG	A	A	C	G	CA	CG	G	C	A	CT	T	T	GA	CT	A	GT	T	A	T	A	G	AG	C	CT	C	GT	CA	G	CT	GA	G	A	T	A	GA
14846	G	A	CT	CA	CT	C	T	GA	GA	GT	TC	G	G	AG	A	GA	CT	GA	CA	G	G	C	A	CT	T	T	GA	CT	GA	G	CT	GA	T	A	G	A	C	CT	A	G	A	G	T	GA	G	GA	T	A	GA
14278	G	A	CT	C	T	T	T	G	A	GT	TC	G	G	AG	A	GA	C	G	A	C	G	C	GA	C	CT	T	GA	CT	A	GT	T	A	T	G	G	A	C	C	CA	GT	C	G	CT	A	G	GA	T	A	A
15435	AG	A	T	CA	T	T	A	A	A	T	C	G	G	G	A	G	C	G	CA	G	GT	C	GA	T	T	T	GA	CT	A	T	CT	GA	T	A	G	A	TC	T	C	T	CA	G	CT	G	G	GA	T	AG	G
15482	A	A	T	C	T	T	T	G	GA	T	T	GA	AG	G	A	A	CT	G	CA	C	G	CA	A	C	T	T	G	T	A	T	CT	GA	TC	AG	G	A	T	C	CA	T	CA	G	CT	G	G	A	T	G	A
15380	A	A	C	A	T	T	T	GA	GA	GT	C	G	AG	AG	A	G	C	G	A	CG	G	C	A	CT	T	T	A	CT	GA	GT	CT	GA	TC	G	GA	A	TC	CT	A	G	A	G	T	A	G	GA	T	AG	GA
24017	AG	GA	CT	C	T	CT	AT	G	A	GT	TC	GA	G	AG	A	GA	C	G	A	CG	G	CA	A	C	T	T	A	CT	GA	G	CT	A	T	A	G	AG	C	C	A	G	CA	G	T	G	AG	GA	T	A	A
15439	AG	A	C	C	CT	T	AT	G	A	T	T	G	AG	G	A	A	CT	G	CA	G	GT	C	A	CT	CT	T	GA	CT	GA	GT	CT	GA	TC	AG	GA	AG	C	CT	C	G	CA	G	CT	GA	G	A	T	A	GA
14292	AG	A	CT	CA	CT	CT	T	G	A	GT	C	GA	AG	AG	A	G	CT	GA	A	CG	G	CA	GA	C	CT	TC	GA	CT	GA	G	CT	GA	TC	AG	GA	A	C	C	C	GT	C	G	CT	G	G	GA	T	A	A
14870	AG	A	T	CA	CT	T	T	GA	GA	T	T	G	G	G	A	A	C	G	A	G	GT	C	A	CT	T	T	G	CT	GA	G	CT	GA	T	A	GA	A	C	CT	A	GT	A	G	T	A	AG	A	T	A	GA
14202	AG	A	CT	CA	CT	CT	T	G	GA	T	T	GA	AG	G	A	A	T	GA	CA	CG	G	C	A	C	CT	TC	G	T	GA	GT	C	GA	TC	A	G	A	C	C	CA	G	CA	G	CT	GA	AG	A	T	A	A
14884	AG	A	CT	C	CT	T	T	G	GA	T	T	G	AG	G	A	A	T	GA	A	C	GT	C	A	C	T	TC	GA	T	GA	GT	CT	GA	T	A	GA	A	C	C	C	GT	A	G	CT	G	G	A	T	A	A
20800	A	A	T	C	T	T	AT	G	A	GT	C	G	AG	A	A	G	C	G	CA	C	G	CA	GA	C	CT	T	G	T	G	G	CT	GA	TC	AG	GA	AG	C	C	C	GT	A	G	C	GA	G	A	T	A	A
15399	AG	A	T	CA	CT	CT	AT	G	A	GT	T	G	AG	AG	GA	A	T	G	A	C	G	CA	A	C	T	T	GA	T	GA	GT	CT	GA	TC	AG	G	A	C	C	CA	G	CA	G	CT	GA	G	A	T	A	A
14170	A	A	C	C	CT	C	T	G	A	GT	TC	GA	AG	AG	A	GA	CT	GA	CA	C	G	CA	GA	C	CT	T	G	CT	GA	GT	C	G	TC	AG	G	A	TC	C	A	GT	C	G	T	GA	AG	A	T	AG	A
14299	G	A	T	CA	CT	T	AT	G	A	G	C	A	AG	A	A	G	CT	GA	A	G	G	CA	GA	C	T	C	A	CT	A	T	CT	GA	TC	AG	G	A	C	C	A	GT	CA	T	T	GA	G	A	T	A	A
23068	AG	GA	T	C	T	T	T	G	A	G	C	GA	AG	A	A	G	C	G	A	CG	G	C	A	C	T	T	GA	CT	GA	GT	CT	GA	TC	AG	G	A	C	C	CA	T	C	GT	T	G	G	A	T	A	A
15370	A	GA	T	CA	CT	CT	T	GA	A	T	TC	GA	AG	G	A	GA	T	GA	A	G	G	C	A	T	T	T	GA	T	GA	T	C	G	TC	AG	G	A	T	T	A	T	A	GT	T	A	G	A	T	AG	G
14261	G	A	CT	C	CT	T	T	G	A	T	T	GA	G	G	GA	A	CT	G	A	CG	GT	CA	GA	C	CT	T	G	T	A	G	T	A	T	G	GA	A	C	C	CA	G	CA	GT	T	G	G	A	T	A	A
13954	G	A	T	A	CT	T	AT	G	G	T	C	GA	G	G	A	G	CT	G	CA	G	G	C	A	C	C	T	G	T	A	T	T	A	T	AG	G	A	C	C	C	GT	A	GT	T	A	G	GA	T	A	A
23444	G	A	CT	CA	T	T	AT	G	A	GT	C	GA	G	A	A	G	C	G	CA	CG	G	C	A	C	T	T	GA	CT	A	G	T	A	T	G	G	A	C	C	CA	GT	CA	GT	CT	GA	G	GA	T	A	A
15535	AG	A	CT	C	T	T	T	G	A	T	C	GA	AG	G	GA	G	C	G	A	CG	G	C	A	C	CT	T	G	CT	GA	G	CT	GA	TC	G	G	A	TC	C	C	GT	CA	GT	CT	GA	G	G	T	A	A
14633	AG	A	CT	C	CT	T	T	G	A	GT	TC	GA	AG	AG	A	GA	CT	GA	A	C	GT	C	A	C	T	T	GA	T	GA	GT	CT	GA	T	AG	G	A	C	C	CA	GT	CA	GT	CT	GA	G	A	T	A	A
20832	AG	A	T	C	CT	T	T	G	A	GT	TC	GA	AG	AG	A	GA	CT	GA	A	C	GT	C	A	C	T	T	GA	T	GA	GT	CT	GA	TC	AG	G	AG	C	C	CA	GT	CA	GT	CT	GA	G	A	T	A	A
15462	A	GA	CT	CA	T	T	AT	G	GA	T	TC	GA	AG	G	A	GA	C	G	CA	CG	G	C	A	C	T	T	G	T	GA	G	CT	GA	TC	AG	G	AG	TC	C	CA	G	C	GT	CT	GA	G	A	T	AG	A
14249	AG	A	T	C	T	CT	AT	G	GA	GT	TC	GA	G	AG	A	GA	C	G	A	CG	G	CA	A	C	T	C	GA	T	GA	GT	T	A	T	G	G	A	C	C	C	GT	A	GT	C	GA	G	A	T	A	A
23904	A	A	CT	A	T	T	T	G	A	T	TC	G	AG	G	GA	GA	T	G	CA	C	GT	C	GA	C	CT	T	GA	T	A	GT	CT	GA	C	AG	GA	A	TC	C	A	GT	CA	GT	CT	G	G	G	T	AG	A
24050	G	GA	CT	A	T	CT	AT	GA	GA	T	C	G	AG	G	GA	G	T	G	A	G	G	C	GA	CT	T	TC	A	C	A	GT	CT	GA	C	A	GA	A	C	CT	A	T	CA	GT	CT	G	G	G	T	A	GA
19248	A	GA	T	CA	T	T	AT	GA	GA	GT	C	G	G	AG	GA	G	C	G	A	G	G	CA	GA	CT	CT	TC	A	C	A	GT	T	A	C	AG	GA	A	T	CT	A	GT	CA	G	C	GA	G	A	T	G	GA
15447	G	A	T	CA	T	T	T	G	GA	G	TC	G	G	A	A	GA	C	G	A	C	GT	CA	A	C	CT	TC	GA	CT	A	GT	T	A	T	G	G	A	C	C	A	GT	CA	G	T	G	G	GA	T	A	A
21096	A	A	T	CA	T	CT	AT	G	A	G	T	G	AG	A	A	A	CT	G	A	C	G	C	G	C	T	T	GA	T	G	G	CT	GA	TC	A	G	AG	C	C	A	T	C	G	T	GA	G	A	T	A	A
15478	AG	A	CT	A	CT	T	AT	G	A	T	TC	G	G	AG	A	GA	CT	G	CA	C	G	C	A	C	T	T	A	T	GA	G	T	A	T	A	G	A	C	C	A	GT	CA	G	T	GA	G	A	T	A	A
14861	AG	A	CT	A	C	CT	AT	G	A	GT	C	G	A	AG	GA	G	T	GA	A	C	G	CA	GA	C	T	T	G	CT	GA	G	C	G	C	A	G	AG	C	C	A	GT	CA	G	T	GA	G	A	T	A	A
23994	AG	GA	CT	CA	CT	CT	AT	G	A	GT	C	G	A	AG	GA	G	CT	G	A	C	G	C	A	C	CT	TC	A	T	GA	T	C	G	C	G	G	A	C	C	A	GT	CA	G	T	GA	G	A	T	A	A
22430	A	A	CT	CA	T	CT	T	G	A	T	C	GA	AG	G	A	G	C	G	A	C	G	C	A	C	T	TC	GA	CT	GA	GT	CT	GA	TC	G	G	A	C	C	A	GT	CA	GT	T	A	G	GA	T	A	A
22337	AG	A	C	CA	CT	T	AT	G	A	G	C	G	G	A	A	G	CT	G	C	CG	G	C	GA	C	CT	T	GA	T	G	G	T	A	TC	AG	G	AG	C	C	A	T	CA	G	C	GA	G	A	T	A	A
15514	A	A	C	CA	CT	T	T	G	A	G	C	G	G	A	A	G	CT	G	C	CG	G	C	GA	C	T	T	GA	C	GA	G	T	A	TC	A	G	AG	TC	C	A	G	CA	G	C	GA	G	A	T	AG	A
14207	AG	GA	CT	C	T	T	T	G	A	T	TC	GA	G	G	A	GA	C	G	CA	C	GT	CA	A	C	T	T	GA	CT	A	GT	T	A	T	AG	GA	A	TC	C	A	GT	CA	GT	T	GA	G	A	T	AG	A
12658	AG	A	C	A	CT	T	T	G	A	GT	TC	GA	A	AG	GA	GA	CT	GA	A	C	G	C	A	C	T	T	A	T	GA	GT	C	G	TC	A	GA	A	C	C	A	GT	CA	GT	CT	A	G	A	T	A	A
15457	AG	A	T	C	CT	CT	T	A	GA	T	T	A	AG	G	A	A	CT	G	CA	G	G	C	GA	T	T	T	G	C	GA	G	CT	GA	TC	A	GA	A	C	T	CA	G	CA	GT	CT	G	G	A	T	A	G
24069	AG	GA	T	CA	T	CT	T	G	A	T	C	G	AG	G	GA	G	C	G	A	G	G	CA	GA	CT	CT	TC	A	C	A	GT	CT	GA	C	AG	GA	A	C	CT	CA	G	CA	G	T	GA	G	GA	T	A	GA
14290	AG	GA	T	CA	C	T	T	G	A	G	C	G	AG	A	A	G	T	A	A	CG	G	C	G	CT	CT	T	A	CT	A	G	CT	GA	TC	A	GA	A	TC	CT	CA	G	A	G	CT	G	G	A	T	AG	GA
14288	AG	GA	CT	A	CT	T	T	G	GA	GT	TC	G	G	AG	A	GA	T	G	A	CG	G	C	A	CT	C	T	GA	CT	GA	GT	T	A	T	A	GA	A	TC	CT	CA	G	CA	G	T	A	G	GA	T	AG	GA
15430	A	A	CT	C	CT	T	T	GA	A	GT	TC	G	G	AG	A	GA	C	G	CA	CG	G	C	A	CT	CT	TC	GA	T	G	T	T	A	T	AG	G	A	C	CT	C	G	CA	G	CT	GA	G	GA	T	A	GA
15654	AG	A	CT	CA	T	CT	AT	G	A	GT	TC	G	A	AG	A	GA	C	G	A	CG	G	CA	A	C	T	T	G	T	GA	T	C	G	C	A	G	A	C	C	CA	G	CA	G	T	G	G	GA	T	A	A
11710	AG	GA	C	CA	CT	C	T	G	A	GT	TC	G	G	AG	GA	GA	T	G	A	CG	G	C	G	C	CT	T	G	CT	GA	GT	T	A	TC	AG	G	A	C	C	CA	GT	CA	G	C	GA	AG	A	T	A	A
15468	AG	GA	T	CA	CT	CT	T	GA	A	T	TC	G	AG	AG	A	GA	CT	G	A	G	G	CA	A	CT	CT	T	GA	C	GA	T	CT	GA	T	A	A	A	C	CT	CA	GT	CA	G	CT	GA	G	GA	T	A	GA
15444	G	A	CT	CA	C	CT	T	GA	A	GT	C	A	AG	AG	A	G	T	GA	CA	CG	G	C	G	CT	CT	TC	G	CT	A	GT	CT	GA	TC	G	GA	A	C	CT	CA	G	A	T	CT	GA	G	GA	T	A	GA
15497	A	A	CT	CA	T	T	T	G	A	T	TC	G	AG	G	GA	GA	T	G	CA	C	G	C	G	C	T	TC	A	T	G	T	CT	GA	TC	A	G	AG	C	C	CA	G	CA	GT	CT	A	AG	A	T	A	A
14293	A	A	T	C	T	CT	T	G	GA	T	TC	GA	A	G	A	GA	C	G	CA	CG	G	CA	A	C	T	T	A	T	GA	G	CT	GA	T	A	GA	AG	TC	C	C	T	CA	GT	T	GA	G	A	T	AG	A
15400	AG	GA	T	CA	C	T	AT	GA	A	T	TC	GA	AG	G	A	GA	T	G	A	CG	G	CA	A	CT	CT	TC	GA	CT	GA	GT	C	G	T	A	GA	A	C	CT	CA	G	CA	GT	T	GA	G	A	T	A	GA
15420	AG	GA	T	C	CT	T	A	GA	GA	T	C	GA	AG	G	A	G	T	GA	C	CG	G	C	A	CT	CT	T	A	CT	GA	GT	CT	GA	TC	A	G	A	C	CT	A	GT	A	GT	T	G	G	G	T	A	GA
21190	G	A	T	C	CT	T	AT	G	GA	GT	C	GA	AG	AG	GA	G	CT	GA	CA	C	GT	CA	GA	C	C	TC	A	T	A	G	CT	GA	C	AG	GA	A	C	C	CA	GT	A	G	CT	GA	G	A	T	A	A
15426	A	A	CT	CA	C	C	AT	G	A	T	C	G	AG	G	GA	G	T	G	A	C	G	C	G	C	T	TC	GA	T	G	G	CT	GA	TC	A	G	A	C	C	A	T	A	G	T	GA	G	A	T	A	A
15503	AG	GA	C	A	CT	CT	T	GA	A	T	TC	G	A	AG	A	GA	CT	G	A	CG	G	CA	A	CT	T	TC	A	CT	GA	G	C	G	C	AG	G	A	TC	CT	C	GT	CA	G	T	GA	G	GA	T	AG	GA
23404	AG	A	T	CA	CT	C	T	GA	A	GT	C	GA	G	AG	A	G	C	G	A	CG	G	C	GA	CT	C	T	A	T	A	T	T	A	T	AG	GA	A	TC	CT	CA	G	A	GT	CT	A	G	GA	T	AG	GA
14196	AG	A	T	C	CT	C	T	GA	A	T	C	GA	G	G	A	G	CT	G	A	CG	G	CA	GA	CT	CT	T	GA	T	GA	GT	T	A	T	G	G	A	TC	CT	CA	G	C	GT	CT	G	G	GA	T	AG	GA
15421	AG	A	CT	CA	T	CT	AT	G	A	T	TC	G	AG	G	GA	GA	T	G	A	C	G	C	A	C	CT	T	GA	T	GA	GT	C	G	TC	AG	G	A	TC	C	CA	GT	A	GT	CT	GA	G	A	T	A	A
15394	A	A	T	CA	T	CT	AT	G	GA	GT	TC	GA	AG	AG	A	GA	C	G	A	C	G	C	A	C	C	T	A	T	GA	GT	CT	GA	TC	G	G	A	TC	C	CA	G	CA	GT	T	A	G	A	T	AG	A
23548	G	GA	CT	C	T	T	AT	GA	GA	GT	TC	GA	G	AG	A	GA	C	G	A	CG	GT	CA	GA	CT	T	TC	G	T	GA	GT	T	A	C	AG	A	AG	C	CT	A	T	CA	G	C	GA	G	A	T	A	GA
23874	A	A	CT	CA	CT	T	A	GA	GA	T	C	G	AG	G	GA	G	C	G	A	CG	T	C	GA	CT	T	TC	G	CT	GA	GT	CT	GA	C	A	GA	A	C	CT	CA	GT	A	G	CT	A	G	GA	T	A	GA
22111	AG	A	C	CA	CT	CT	AT	GA	GA	G	C	G	AG	AG	GA	G	CT	G	A	CG	GT	C	GA	CT	CT	TC	A	T	GA	T	CT	GA	C	AG	GA	A	C	CT	CA	G	CA	G	T	GA	G	GA	T	A	GA
22198	AG	A	C	C	CT	CT	T	G	A	T	C	G	A	G	A	G	C	GA	CA	CG	G	C	GA	C	CT	T	GA	T	A	G	C	G	C	G	GA	A	TC	C	CA	GT	A	GT	CT	G	G	G	T	AG	A
22182	AG	A	C	C	T	T	AT	G	A	GT	TC	G	G	G	GA	GA	T	G	CA	CG	G	CA	GA	C	CT	T	GA	T	A	G	CT	GA	C	AG	GA	A	C	C	CA	GT	A	GT	CT	G	G	G	T	A	A
23549	AG	GA	CT	CA	CT	CT	T	G	A	T	C	G	AG	G	A	G	C	GA	C	C	G	C	A	C	T	T	GA	T	A	GT	CT	GA	TC	AG	GA	A	TC	C	A	T	C	G	CT	A	G	GA	T	AG	A
20862	AG	A	T	CA	T	C	AT	G	A	T	TC	G	G	G	A	GA	T	G	CA	C	G	C	G	C	T	TC	G	T	GA	GT	T	A	TC	A	GA	A	TC	C	A	T	C	G	CT	A	G	GA	T	A	A
14874	AG	A	CT	CA	CT	C	AT	G	G	GT	T	GA	G	AG	G	A	CT	GA	CA	CG	G	CA	A	C	CT	TC	G	CT	GA	T	T	A	T	AG	A	A	C	C	CA	T	CA	G	T	GA	AG	A	T	A	A
15480	AG	A	T	CA	C	C	T	GA	A	GT	C	A	AG	AG	A	G	T	GA	A	CG	G	CA	GA	CT	CT	T	GA	T	GA	GT	CT	GA	TC	AG	G	A	TC	CT	CA	T	C	G	CT	GA	G	GA	T	A	GA
15479	AG	GA	C	A	T	T	AT	G	GA	GT	TC	G	AG	AG	A	GA	C	G	A	C	G	C	GA	C	T	T	A	CT	GA	G	CT	GA	TC	AG	GA	A	TC	C	A	T	A	G	T	GA	G	GA	T	A	A
15538	G	A	T	C	CT	CT	T	GA	GA	T	C	A	AG	G	A	G	CT	GA	CA	G	G	C	GA	CT	CT	T	G	T	GA	G	CT	GA	TC	AG	GA	A	C	CT	C	T	C	G	C	GA	G	GA	T	A	GA
7974	AG	GA	C	C	T	CT	AT	G	A	T	T	GA	G	G	A	A	CT	G	C	C	G	C	A	C	T	T	A	T	A	GT	CT	GA	T	A	GA	A	C	C	CA	T	C	GT	CT	G	G	A	T	A	A
15436	A	A	C	C	CT	T	AT	A	A	G	TC	GA	G	A	A	GA	CT	GA	CA	G	G	C	A	T	T	TC	GA	T	G	T	C	GA	T	AG	G	AG	C	T	A	GT	A	GT	CT	GA	G	A	T	A	G
22583	A	G	T	C	CT	T	T	GA	A	GT	C	GA	AG	AG	A	G	CT	G	A	CG	G	C	A	CT	T	T	GA	T	GA	T	CT	GA	TC	AG	GA	AG	TC	CT	CA	T	A	GT	CT	A	G	GA	T	AG	GA
15396	AG	A	CT	C	CT	CT	T	G	A	T	C	G	AG	G	A	G	CT	G	CA	CG	G	C	GA	C	T	T	A	T	A	G	CT	GA	TC	A	G	A	TC	C	CA	T	C	G	CT	GA	G	G	T	AG	A
15390	AG	GA	CT	CA	T	T	T	G	A	GT	C	A	G	AG	A	G	C	G	CA	CG	G	CA	GA	C	T	T	GA	CT	A	G	T	A	T	AG	GA	A	TC	C	CA	T	A	T	CT	GA	G	G	T	AG	A
11706	AG	A	CT	CA	T	C	T	GA	A	T	C	A	AG	G	A	G	C	G	A	CG	G	C	A	CT	CT	T	GA	C	A	T	T	A	T	G	G	A	TC	CT	A	GT	A	T	CT	GA	G	A	T	AG	GA
14848	AG	A	C	C	CT	CT	T	G	A	GT	TC	A	G	AG	A	GA	CT	G	A	C	G	C	A	C	T	T	GA	T	GA	GT	CT	GA	TC	AG	G	A	C	C	A	T	CA	T	T	A	G	GA	T	A	A
15431	A	A	T	C	T	CT	T	GA	A	GT	TC	A	AG	AG	A	GA	C	G	A	G	G	C	A	CT	T	T	A	CT	GA	GT	CT	GA	TC	AG	G	A	TC	CT	A	T	C	T	T	GA	G	GA	T	AG	GA
14235	AG	A	CT	C	CT	CT	T	GA	GA	G	T	GA	G	A	A	A	T	G	A	G	G	C	A	CT	T	T	GA	C	GA	GT	T	A	T	G	GA	A	C	CT	CA	T	CA	GT	CT	GA	G	A	T	A	GA
14229	AG	GA	T	C	CT	CT	AT	G	A	GT	TC	GA	G	AG	A	GA	CT	GA	A	CG	G	CA	A	C	CT	T	GA	CT	GA	G	T	GA	TC	G	GA	A	C	C	A	T	CA	GT	T	GA	G	GA	T	A	A
21192	AG	A	T	C	T	T	AT	G	A	T	C	G	AG	G	A	G	C	G	A	G	G	C	GA	C	T	TC	G	T	A	GT	CT	GA	TC	A	GA	A	TC	C	CA	T	C	G	CT	A	G	GA	T	AG	A
22118	AG	A	C	C	CT	CT	AT	G	A	GT	TC	G	G	A	GA	GA	CT	GA	CA	G	G	CA	GA	C	T	T	GA	T	GA	G	T	A	C	G	GA	A	TC	C	CA	T	C	G	CT	A	G	G	T	AG	A
22865	A	A	CT	CA	T	CT	T	G	A	T	T	G	G	G	A	A	CT	G	A	G	G	C	A	C	T	T	G	CT	GA	GT	CT	A	C	AG	GA	A	TC	C	CA	T	C	G	CT	A	G	G	T	AG	A
15440	AG	A	T	CA	CT	T	T	G	GA	GT	TC	GA	A	AG	A	GA	CT	G	CA	C	G	C	A	C	CT	T	A	T	GA	GT	C	G	C	AG	G	A	TC	C	A	G	CA	G	T	GA	G	A	T	A	A
14257	A	A	T	A	T	CT	T	G	GA	T	C	GA	G	AG	GA	G	C	GA	A	CG	G	C	GA	C	T	T	GA	T	G	T	CT	GA	T	G	G	A	TC	C	A	G	CA	G	T	G	G	A	T	A	A
15470	AG	A	T	A	CT	T	AT	G	A	T	TC	GA	AG	G	A	GA	CT	GA	A	CG	GT	C	A	C	CT	T	GA	T	GA	T	CT	GA	TC	G	GA	A	TC	C	CA	GT	CA	G	T	A	G	A	T	A	A
14289	AG	A	CT	C	CT	CT	AT	G	A	GT	TC	G	G	AG	A	GA	CT	G	A	G	GT	C	A	C	CT	T	G	T	GA	GT	T	A	T	AG	GA	A	TC	C	C	GT	A	G	C	A	G	A	T	A	A
15493	G	A	T	CA	T	T	T	G	A	GT	TC	G	G	AG	A	GA	C	G	C	CG	GT	C	GA	C	T	T	GA	CT	A	GT	T	A	T	A	GA	A	TC	C	CA	T	CA	G	CT	G	G	A	T	A	A
23569	A	GA	C	CA	C	T	AT	G	A	GT	TC	G	G	AG	A	GA	C	GA	CA	CG	G	C	GA	C	T	T	GA	CT	GA	T	T	A	C	AG	A	AG	TC	C	A	GT	CA	G	T	GA	G	GA	T	A	A
15424	AG	GA	CT	A	T	CT	T	G	A	GT	C	G	AG	AG	GA	G	C	G	A	CG	G	C	A	C	C	T	GA	T	GA	GT	CT	GA	T	G	A	A	TC	C	A	G	CA	G	T	GA	G	GA	T	A	A
14296	AG	A	CT	CA	CT	T	AT	GA	A	GT	TC	GA	AG	AG	A	GA	T	G	CA	CG	GT	A	A	CT	T	T	G	T	GA	T	CT	GA	TC	A	G	A	TC	CT	C	GT	A	G	CT	G	G	A	T	A	GA
15618	AG	A	T	CA	C	C	AT	G	A	GT	C	G	A	AG	A	G	T	GA	CA	CG	G	C	A	C	T	T	GA	T	GA	GT	C	G	TC	AG	G	A	TC	C	CA	T	CA	G	T	A	G	A	T	A	A
14437	A	A	CT	CA	T	CT	A	G	A	GT	C	G	A	AG	A	G	CT	G	A	CG	G	C	A	C	T	T	GA	T	A	GT	C	G	C	A	G	A	T	C	CA	GT	CA	G	CT	G	G	GA	T	G	A
14878	AG	A	T	A	T	T	T	G	A	GT	C	G	G	G	A	G	C	G	CA	C	G	C	A	C	T	T	GA	CT	GA	GT	T	A	T	A	G	A	TC	C	C	T	CA	G	T	GA	G	A	T	A	A
14287	G	A	T	CA	CT	CT	T	G	A	T	TC	G	AG	G	A	GA	CT	G	A	CG	G	CA	A	C	T	T	A	T	A	GT	CT	GA	TC	AG	G	A	C	C	CA	T	CA	G	CT	GA	G	A	T	A	A
15437	AG	A	T	A	CT	T	T	G	GA	T	C	G	AG	G	A	G	CT	G	A	C	G	C	A	C	CT	T	GA	T	A	GT	C	G	T	AG	GA	A	TC	C	C	GT	A	G	T	G	G	GA	T	A	A
19279	AG	A	CT	C	T	C	T	GA	A	T	C	G	AG	A	A	G	CT	G	C	CG	G	CA	A	CT	CT	T	GA	T	A	GT	T	A	T	AG	G	A	TC	CT	C	GT	C	G	CT	G	G	A	T	AG	GA
14268	A	A	T	C	CT	CT	AT	G	GA	T	T	GA	G	G	A	A	CT	GA	A	G	G	CA	A	C	T	TC	G	CT	GA	GT	T	A	T	A	G	A	TC	C	A	T	A	G	T	G	G	A	T	AG	A
13768	A	A	T	CA	T	CT	T	GA	A	GT	C	G	AG	AG	G	G	CT	G	A	G	GT	CA	A	CT	T	TC	G	T	G	GT	CT	GA	TC	AG	GA	A	TC	CT	C	G	CA	G	CT	GA	G	A	T	A	GA
14201	AG	A	CT	C	CT	CT	AT	GA	A	T	C	A	AG	G	GA	G	CT	G	CA	G	G	C	A	CT	CT	T	GA	T	GA	G	C	G	TC	AG	GA	AG	TC	CT	C	G	A	GT	C	GA	G	GA	T	A	GA
19277	AG	GA	CT	CA	CT	T	T	G	A	GT	C	GA	G	AG	A	G	CT	G	A	C	G	CA	A	C	T	T	GA	T	GA	G	CT	GA	T	AG	G	AG	TC	C	C	GT	A	GT	CT	G	G	GA	T	A	A
15413	AG	A	T	CA	T	CT	T	G	GA	T	T	GA	AG	G	GA	A	C	G	A	C	G	C	A	C	T	T	A	CT	A	G	CT	GA	T	AG	G	A	TC	C	CA	G	C	GT	T	GA	G	A	T	A	A
14295	A	A	T	CA	CT	C	T	G	G	GT	TC	GA	AG	AG	A	GA	CT	G	CA	CG	G	C	A	C	T	T	GA	CT	G	GT	CT	GA	TC	A	GA	A	TC	C	C	G	C	GT	CT	GA	G	A	T	A	A
15386	AG	A	T	C	CT	T	T	GA	A	GT	TC	G	G	AG	A	GA	CT	G	A	CG	G	CA	A	CT	CT	T	G	T	GA	GT	T	A	T	AG	G	A	TC	CT	C	G	CA	G	C	G	G	A	T	A	GA
19188	A	A	CT	C	T	CT	T	GA	A	T	TC	G	G	G	A	GA	C	G	A	CG	GT	C	GA	CT	T	T	GA	CT	G	GT	T	A	T	AG	G	A	TC	CT	C	G	CA	G	CT	G	G	GA	T	A	GA
14250	AG	GA	C	CA	T	CT	T	G	GA	T	T	G	AG	G	A	A	C	G	A	CG	GT	C	A	C	T	T	GA	CT	A	GT	CT	GA	TC	AG	GA	A	T	C	CA	GT	C	G	CT	GA	G	A	T	AG	A
22288	AG	GA	T	CA	T	T	A	G	A	T	T	G	G	G	A	A	C	G	CA	CG	G	CA	GA	C	T	T	A	T	GA	G	T	A	T	A	G	A	TC	C	CA	T	CA	G	CT	GA	G	A	T	A	A
14199	G	GA	CT	CA	CT	CT	T	G	A	T	TC	GA	AG	G	A	GA	CT	GA	A	CG	G	C	A	C	CT	TC	A	CT	A	GT	CT	GA	TC	G	G	AG	C	C	CA	GT	CA	G	CT	GA	G	A	T	A	A
15453	G	GA	CT	CA	CT	T	T	GA	A	GT	TC	GA	G	AG	A	GA	CT	G	A	CG	GT	CA	G	CT	T	TC	GA	C	A	GT	T	A	T	G	G	A	C	CT	CA	GT	C	GT	T	GA	G	A	T	A	GA
15449	A	GA	T	CA	CT	CT	T	G	GA	GT	TC	G	AG	AG	A	GA	CT	G	A	CG	G	C	A	C	CT	T	GA	T	A	T	C	G	T	AG	GA	A	TC	C	A	GT	C	G	T	GA	G	GA	T	AG	A
14893	A	A	T	CA	CT	C	T	GA	GA	T	TC	G	AG	G	GA	GA	T	G	CA	CG	GT	CA	GA	CT	CT	TC	G	T	G	GT	CT	GA	C	AG	GA	A	TC	CT	A	G	CA	GT	CT	A	G	G	T	A	GA
23643	AG	A	T	C	C	T	T	G	GA	G	C	GA	AG	A	A	G	CT	GA	CA	CG	G	CA	GA	C	T	TC	G	CT	A	GT	CT	G	C	AG	GA	A	C	C	A	GT	CA	G	T	GA	G	GA	T	A	A
15550	AG	A	CT	CA	CT	CT	T	GA	A	T	C	GA	G	AG	G	G	CT	G	A	CG	G	C	GA	CT	C	T	GA	T	GA	T	CT	A	T	A	GA	A	TC	CT	CA	GT	CA	G	T	A	G	GA	T	A	GA
13647	A	GA	T	CA	T	T	A	G	A	GT	TC	G	AG	AG	GA	GA	C	G	CA	C	G	CA	A	C	T	TC	A	CT	G	GT	CT	GA	TC	AG	G	A	TC	C	A	T	C	G	T	GA	AG	A	T	A	A
22254	A	GA	C	C	T	C	AT	GA	GA	GT	C	G	G	AG	GA	G	CT	G	A	CG	G	CA	GA	CT	T	TC	A	T	G	GT	T	A	C	G	GA	A	TC	CT	C	T	CA	G	C	GA	G	A	T	A	GA
6706	AG	A	T	C	CT	T	AT	G	A	T	C	GA	G	G	A	G	T	GA	A	C	G	CA	G	C	CT	T	A	CT	A	T	T	A	TC	AG	GA	A	TC	C	C	T	A	GT	CT	G	G	G	T	A	A
24093	AG	GA	C	C	T	CT	AT	G	A	GT	TC	G	G	AG	A	GA	C	G	A	G	G	C	GA	C	T	TC	G	CT	GA	GT	T	GA	C	AG	A	AG	TC	T	C	T	C	T	CT	G	G	G	T	A	A
G1496	A	A	C	CA	CT	T	T	G	GA	T	T	GA	AG	G	A	A	T	G	A	C	G	C	A	C	CT	T	A	T	GA	GT	C	G	TC	A	G	A	T	C	A	G	CA	G	T	G	G	A	T	AG	A
G2384	A	GA	T	CA	T	CT	T	G	GA	GT	TC	GA	AG	AG	GA	GA	C	G	A	C	G	CA	A	C	T	T	GA	CT	GA	GT	CT	GA	TC	A	G	A	T	C	A	G	CA	G	CT	GA	G	GA	T	A	A
G287	AG	A	CT	A	T	CT	T	G	A	T	TC	G	G	G	A	GA	C	G	CA	G	GT	CA	A	C	CT	T	A	T	A	GT	CT	GA	T	AG	G	A	TC	C	A	G	CA	G	T	G	G	A	T	AG	A
G1035	A	A	CT	A	T	T	AT	G	A	GT	C	G	G	AG	A	G	C	G	A	C	GT	C	A	C	CT	T	GA	CT	GA	GT	CT	GA	T	A	GA	A	T	C	A	T	CA	G	T	GA	G	GA	T	AG	A
G1753	A	A	C	C	CT	CT	T	GA	A	GT	C	G	G	AG	GA	G	CT	G	A	CG	G	C	G	CT	T	T	GA	T	A	GT	T	A	C	A	GA	A	T	CT	A	G	CA	G	T	GA	G	G	T	G	GA
G1084	G	A	CT	CA	T	CT	AT	G	A	GT	TC	G	AG	AG	A	GA	T	G	A	CG	G	CA	A	C	T	T	GA	T	A	GT	CT	GA	TC	A	G	AG	C	C	CA	GT	A	G	CT	GA	G	A	T	A	A
G1481	A	A	T	A	T	CT	AT	A	G	T	TC	GA	AG	G	A	GA	C	G	A	G	G	C	A	T	T	TC	GA	T	A	GT	CT	GA	TC	G	GA	A	T	T	A	GT	A	G	T	GA	G	GA	T	AG	G
G741	AG	A	C	A	C	C	T	GA	A	T	TC	G	AG	G	A	GA	T	A	A	G	G	C	A	CT	T	T	GA	C	A	GT	CT	GA	T	AG	A	A	TC	CT	A	G	CA	G	T	GA	G	A	T	AG	GA
G2272	G	A	CT	C	CT	T	T	GA	GA	GT	C	G	AG	AG	A	G	T	G	A	CG	G	C	G	CT	CT	T	G	T	A	GT	CT	GA	TC	G	G	A	C	CT	A	G	CA	G	CT	GA	G	G	T	A	GA
G2565	AG	GA	C	A	T	CT	T	G	GA	G	TC	GA	G	A	A	GA	C	G	A	C	G	C	A	C	T	C	GA	CT	A	G	CT	GA	T	A	G	A	TC	C	CA	GT	A	G	T	G	G	GA	T	AG	A
G2006	AG	A	CT	CA	T	CT	AT	A	A	GT	T	G	G	AG	GA	A	C	G	A	G	G	C	G	T	CT	TC	GA	T	GA	G	T	A	T	G	G	A	TC	T	CA	T	A	G	T	GA	G	A	T	AG	G
G2387	AG	A	C	A	CT	T	T	G	GA	GT	TC	G	AG	AG	GA	GA	CT	G	CA	CG	G	C	A	C	CT	T	GA	T	GA	G	C	G	TC	G	G	A	TC	C	CA	GT	CA	G	T	GA	G	GA	T	A	A
G1721	A	A	CT	C	CT	T	AT	G	A	T	TC	G	G	G	A	GA	CT	G	A	CG	G	CA	A	C	T	TC	GA	CT	G	G	T	A	T	A	G	A	TC	C	CA	T	CA	G	CT	G	G	A	T	A	A
G1508	AG	A	CT	C	C	CT	AT	G	A	T	TC	G	AG	G	A	GA	CT	GA	CA	CG	G	A	A	C	T	TC	G	CT	GA	G	CT	GA	TC	AG	GA	A	C	C	CA	GT	CA	G	CT	G	G	A	T	A	A
G795	AG	GA	T	A	T	T	T	GA	GA	T	C	G	G	AG	A	G	CT	G	A	G	G	CA	A	CT	T	T	G	T	GA	G	T	A	T	AG	G	A	C	CT	A	GT	A	G	T	G	G	GA	T	A	GA
G142	A	A	C	CA	CT	CT	T	G	A	T	TC	A	AG	G	A	GA	CT	GA	A	CG	G	C	A	C	CT	TC	GA	C	GA	G	CT	GA	TC	AG	G	A	TC	C	A	GT	C	G	T	A	G	A	T	AG	A
G167	G	GA	T	CA	CT	CT	AT	G	A	GT	TC	GA	G	AG	A	GA	CT	G	A	C	GT	CA	A	C	T	T	GA	CT	A	G	CT	A	T	A	G	A	C	C	CA	GT	A	GT	CT	GA	G	A	T	A	A
G2317	AG	A	T	C	T	T	T	GA	A	GT	TC	GA	G	AG	GA	GA	C	G	A	CG	G	C	A	CT	T	T	GA	C	GA	T	CT	GA	T	AG	G	A	TC	CT	A	G	CA	GT	T	A	G	A	T	A	GA
G484	AG	G	CT	CA	T	T	AT	GA	G	GT	TC	GA	G	AG	GA	GA	C	G	C	G	GT	C	A	CT	CT	T	G	T	GA	T	CT	GA	T	AG	GA	A	TC	CT	C	GT	A	GT	C	A	G	GA	T	A	GA
G471	AG	A	CT	C	CT	T	AT	G	G	T	TC	G	G	G	GA	GA	C	G	A	C	GT	C	A	C	CT	T	G	T	GA	T	T	A	TC	A	G	AG	C	C	C	GT	CA	GT	C	G	G	GA	T	A	A
G2344	A	A	C	C	C	T	AT	G	A	GT	T	GA	A	G	A	A	CT	G	A	C	G	C	G	C	T	TC	G	T	GA	GT	C	G	C	A	G	AG	TC	C	A	T	CA	GT	CT	GA	G	A	T	AG	A
G555	AG	A	T	C	CT	CT	T	G	GA	GT	TC	A	G	AG	GA	GA	T	G	A	G	G	CA	A	CT	CT	TC	A	CT	GA	T	CT	A	T	AG	GA	A	C	CT	C	GT	A	GT	C	G	G	A	T	A	GA
G410	AG	GA	CT	CA	CT	T	T	G	A	GT	TC	GA	AG	AG	A	GA	CT	G	CA	CG	G	C	A	C	T	T	G	T	GA	G	CT	GA	TC	A	G	A	C	C	CA	GT	C	GT	CT	GA	G	GA	T	A	A
G1717	G	A	C	CA	T	CT	T	G	A	GT	C	GA	A	AG	G	G	C	G	A	CG	GT	CA	G	C	T	T	GA	T	A	T	C	G	C	A	G	A	C	C	CA	GT	CA	G	CT	GA	G	GA	T	A	A
G372	AG	GA	T	C	CT	CT	T	GA	A	GT	T	G	A	AG	A	A	CT	G	A	CG	G	CA	A	CT	T	T	GA	CT	A	GT	C	G	TC	AG	G	A	C	CT	C	T	CA	G	CT	GA	G	A	T	A	GA
G575	AG	A	CT	C	T	C	T	G	A	GT	C	G	G	AG	A	G	C	G	CA	CG	G	CA	A	C	T	T	GA	CT	A	GT	T	A	T	A	G	A	TC	C	CA	GT	CA	G	CT	G	G	GA	T	AG	A
G1476	AG	A	T	CA	T	CT	T	G	A	T	TC	G	G	G	A	GA	CT	G	A	CG	G	A	A	C	T	TC	A	CT	A	GT	T	A	T	A	G	A	C	CT	A	G	A	G	T	G	G	GA	T	A	GA
G281	G	A	CT	CA	T	T	T	G	A	G	TC	G	G	A	A	GA	C	G	A	CG	G	A	GA	C	T	T	G	CT	A	GT	T	A	T	G	G	A	C	C	A	GT	CA	G	T	G	G	A	T	A	A
G1061	AG	A	T	C	C	CT	AT	G	GA	T	C	G	G	G	A	G	T	A	A	C	G	C	GA	C	T	T	GA	C	A	GT	T	A	T	A	GA	A	TC	C	C	T	CA	G	C	GA	G	GA	T	AG	A
G2058	AG	A	CT	CA	T	CT	AT	G	A	GT	TC	GA	AG	A	A	GA	C	G	A	C	GT	C	G	C	T	T	G	CT	GA	G	C	G	TC	AG	G	A	TC	C	A	G	CA	G	CT	GA	G	GA	T	A	A
G1517	AG	A	T	CA	T	T	T	G	A	GT	TC	G	AG	AG	A	GA	CT	G	A	C	G	CA	GA	C	C	T	GA	T	A	G	C	G	T	G	GA	A	TC	C	CA	GT	A	G	T	GA	G	GA	T	AG	A
G1115	G	A	T	CA	T	CT	AT	GA	G	T	C	GA	AG	G	A	G	CT	G	CA	G	G	C	GA	CT	T	T	GA	T	A	GT	CT	GA	TC	G	G	A	C	CT	C	GT	C	G	CT	GA	G	GA	T	A	GA
G374	G	A	T	CA	C	T	A	G	GA	T	TC	G	A	G	A	GA	C	G	A	CG	G	C	A	C	CT	TC	G	CT	A	G	C	G	C	AG	G	A	C	C	CA	GT	A	G	CT	GA	G	A	T	A	A
G1345	G	A	CT	C	CT	T	AT	G	GA	GT	C	G	A	A	A	G	CT	GA	C	C	GT	C	A	C	T	T	G	T	A	GT	C	G	TC	AG	GA	A	C	C	CA	GT	A	G	CT	A	G	GA	T	A	A
G2250	AG	A	T	A	CT	C	AT	G	GA	T	T	G	A	G	GA	GA	CT	G	A	G	G	C	A	C	T	T	G	T	A	GT	C	G	TC	AG	G	A	TC	C	CA	T	C	G	T	GA	AG	GA	T	AG	A
G2568	AG	A	CT	C	CT	T	AT	A	A	GT	TC	G	A	AG	A	GA	CT	GA	C	G	GT	C	A	T	CT	T	GA	T	A	T	CT	G	C	AG	G	A	TC	T	A	T	CA	G	T	G	G	A	T	AG	G
G2261	AG	A	T	C	CT	CT	T	GA	A	T	C	GA	A	AG	A	G	T	G	CA	G	G	CA	A	CT	T	T	A	T	A	GT	T	A	T	G	G	A	TC	CT	A	G	A	G	CT	GA	G	A	T	AG	GA
G958	AG	A	T	CA	CT	CT	T	GA	A	T	C	G	A	AG	A	G	C	G	A	CG	G	C	A	CT	CT	T	GA	T	A	T	C	G	C	AG	GA	A	TC	CT	A	G	A	G	T	GA	G	A	T	AG	GA
G1023	G	A	T	A	T	CT	AT	G	A	GT	C	GA	A	AG	A	G	C	G	A	G	G	CA	GA	C	T	T	GA	T	A	GT	C	G	C	A	GA	A	C	C	A	G	C	G	T	GA	G	A	T	A	A
G1417	AG	A	T	CA	C	CT	T	G	A	T	TC	G	A	G	A	GA	T	G	C	CG	G	A	GA	C	T	T	GA	T	GA	GT	C	G	C	AG	G	A	TC	C	A	GT	CA	G	T	G	G	GA	T	A	A
G1399	AG	A	T	A	CT	T	T	G	A	T	TC	GA	A	G	A	GA	CT	G	A	C	G	CA	GA	C	CT	T	A	CT	GA	GT	CT	G	C	AG	G	A	TC	C	A	GT	CA	G	T	GA	G	GA	T	AG	A
G1952	G	A	CT	CA	CT	T	AT	GA	GA	T	TC	GA	A	G	GA	GA	T	G	A	CG	G	C	G	CT	T	TC	G	C	A	GT	C	G	TC	A	G	AG	C	CT	CA	GT	CA	G	T	GA	G	G	T	A	GA
G754	AG	A	T	A	T	T	T	GA	G	T	TC	G	G	G	A	GA	CT	G	A	CG	GT	C	G	CT	T	T	GA	T	A	G	T	A	T	A	G	A	TC	CT	CA	G	CA	G	T	GA	G	A	T	AG	GA
G1539	G	GA	C	CA	CT	T	T	G	A	G	TC	G	G	AG	A	GA	CT	G	A	C	G	C	A	C	T	T	G	T	A	GT	T	A	T	AG	GA	A	C	C	CA	GT	CA	G	T	GA	AG	A	T	A	A
G990	AG	A	T	CA	T	CT	T	G	A	GT	T	GA	G	AG	A	A	C	G	CA	G	G	C	A	C	T	T	GA	T	G	GT	T	A	T	AG	GA	A	TC	C	CA	GT	A	G	CT	A	G	A	T	A	A
G2566	G	A	CT	C	CT	CT	T	G	GA	GT	C	G	G	A	A	G	CT	GA	C	CG	G	CA	GA	C	T	TC	G	T	A	G	T	A	T	A	A	AG	C	C	CA	GT	A	G	CT	G	G	G	T	A	A
G1763	G	A	CT	CA	T	T	AT	G	A	G	C	GA	G	A	A	G	C	G	CA	G	G	C	A	C	C	T	GA	CT	A	G	T	A	T	A	G	AG	C	C	CA	GT	CA	GT	T	G	G	G	T	A	A
G2603	G	A	CT	A	T	T	T	G	GA	T	C	GA	G	G	GA	G	CT	GA	A	G	G	C	A	C	T	TC	GA	CT	GA	G	T	A	T	A	G	A	C	C	CA	G	CA	G	T	GA	G	G	T	A	A
G2061	G	A	C	CA	CT	T	T	G	A	GT	TC	G	G	AG	GA	GA	C	G	A	C	G	CA	A	C	CT	T	A	CT	A	G	T	A	T	A	GA	AG	C	C	C	G	C	G	CT	GA	G	GA	T	A	A
G404	G	A	C	C	CT	T	AT	GA	A	G	T	G	G	A	A	A	CT	G	CA	CG	G	C	A	CT	T	T	GA	C	A	T	T	A	T	AG	GA	A	C	CT	CA	T	CA	G	CT	G	G	A	T	A	GA
G2564	G	A	CT	C	CT	T	AT	GA	A	GT	C	G	G	AG	GA	G	CT	GA	C	CG	G	C	G	CT	CT	T	A	CT	A	GT	CT	GA	T	AG	G	A	C	CT	C	T	CA	G	C	GA	G	A	T	A	GA
G2172	G	A	CT	C	CT	CT	AT	GA	A	T	TC	G	G	AG	GA	GA	CT	G	A	G	G	C	GA	CT	T	T	G	CT	A	GT	T	A	T	AG	G	AG	C	CT	C	GT	CA	G	CT	GA	G	GA	T	A	GA
G2199	A	GA	C	CA	T	T	T	GA	A	GT	C	GA	G	AG	GA	G	CT	G	A	CG	G	C	A	CT	CT	T	GA	T	GA	GT	CT	GA	C	A	G	A	TC	CT	A	T	CA	G	CT	GA	G	GA	T	A	GA
G2187	G	G	CT	A	C	T	T	GA	GA	GT	TC	G	G	AG	GA	GA	T	GA	C	G	G	C	A	CT	CT	TC	G	CT	A	G	T	A	TC	A	G	A	C	CT	CA	T	CA	G	T	A	G	GA	T	A	GA
G1927	G	A	T	CA	C	T	T	GA	GA	GT	TC	G	G	AG	GA	G	CT	G	A	G	G	C	A	CT	CT	T	GA	T	A	GT	CT	GA	T	AG	G	A	C	CT	A	GT	CA	G	CT	GA	G	A	T	A	GA
G228	AG	A	CT	CA	CT	T	T	GA	A	GT	TC	G	G	AG	A	GA	CT	GA	CA	G	G	CA	A	CT	T	T	GA	T	A	GT	T	A	T	G	G	A	TC	CT	A	T	C	G	T	GA	G	GA	T	AG	GA
G1537	G	A	CT	CA	T	CT	T	G	A	GT	TC	G	G	AG	A	GA	C	G	A	C	G	C	GA	C	T	T	A	T	A	GT	T	A	T	A	G	AG	C	C	CA	GT	CA	G	CT	GA	G	A	T	A	A
G233	A	A	C	CA	T	T	AT	A	GA	GT	C	G	G	AG	GA	G	C	G	CA	G	GT	CA	GA	T	T	T	GA	CT	A	GT	T	A	T	A	GA	AG	T	T	CA	GT	A	G	CT	GA	G	GA	T	G	G
G1396	G	GA	T	CA	CT	CT	T	GA	GA	G	TC	GA	AG	A	A	GA	C	G	A	G	G	CA	G	CT	C	T	GA	C	A	T	CT	GA	TC	AG	GA	A	C	CT	CA	T	C	G	CT	G	G	A	T	A	GA
G2373	AG	A	C	C	T	T	T	G	A	GT	TC	G	AG	AG	A	GA	C	G	A	CG	G	C	A	C	CT	T	GA	T	A	GT	CT	GA	TC	A	GA	A	C	C	C	G	CA	G	C	GA	AG	A	T	A	A
G1409	G	A	T	C	CT	T	AT	G	A	T	T	GA	AG	G	A	A	T	G	A	CG	G	C	A	C	CT	T	G	T	A	GT	CT	GA	T	AG	GA	A	C	C	CA	T	CA	G	CT	G	G	A	T	A	A
G2339	AG	A	CT	CA	C	T	T	G	A	GT	TC	G	AG	AG	GA	GA	T	GA	C	CG	G	C	A	C	T	TC	GA	C	GA	GT	T	A	T	AG	G	AG	TC	C	CA	GT	C	G	T	GA	G	A	T	A	A
G793	G	A	CT	CA	CT	T	AT	G	GA	T	C	G	AG	AG	A	G	CT	G	A	CG	G	C	A	C	T	T	GA	T	GA	GT	CT	GA	TC	AG	G	A	C	C	A	T	CA	G	T	A	G	G	T	A	A
G2580	AG	A	CT	CA	CT	CT	T	G	A	G	C	GA	AG	A	A	G	CT	G	CA	CG	G	A	GA	C	CT	T	GA	T	A	GT	CT	GA	T	A	G	A	TC	C	A	T	CA	G	CT	G	G	A	T	AG	A
G1048	G	A	CT	A	CT	CT	AT	G	GA	GT	TC	GA	AG	AG	A	GA	CT	G	A	CG	G	C	A	C	T	T	GA	T	A	T	C	GA	T	G	G	A	TC	C	A	G	CA	G	T	G	AG	GA	T	AG	A
G1421	G	A	C	CA	CT	T	T	GA	A	GT	TC	G	AG	AG	A	GA	T	G	A	G	GT	CA	A	T	CT	T	G	C	A	GT	CT	GA	TC	AG	G	A	C	T	CA	GT	CA	G	CT	G	G	GA	T	A	G
G766	AG	A	CT	C	CT	CT	AT	A	A	T	TC	G	AG	G	A	GA	CT	G	A	G	G	C	A	T	CT	T	A	C	A	T	CT	GA	T	AG	G	A	C	T	C	G	CA	G	CT	A	G	GA	T	AG	G
G1009	AG	A	T	A	T	C	AT	GA	A	G	C	GA	AG	A	A	G	C	G	CA	G	G	CA	A	T	T	T	A	T	A	T	CT	GA	TC	AG	G	A	TC	T	A	G	CA	G	T	GA	G	GA	T	AG	G
G723	G	A	T	A	CT	CT	T	GA	A	G	TC	G	AG	A	A	GA	CT	G	A	CG	G	CA	A	CT	T	TC	A	T	A	GT	CT	GA	TC	A	GA	A	C	CT	CA	GT	A	G	T	G	AG	A	T	A	GA
G1569	G	A	CT	C	T	T	AT	GA	A	GT	TC	GA	AG	AG	GA	GA	C	G	A	G	G	C	A	CT	T	TC	GA	C	A	T	CT	GA	TC	A	G	A	C	CT	CA	G	CA	G	T	GA	G	GA	T	A	GA
G2385	AG	A	T	CA	CT	CT	A	GA	GA	GT	C	G	AG	G	GA	G	C	G	CA	G	GT	CA	G	CT	CT	T	A	T	A	T	C	GA	TC	A	G	A	TC	CT	CA	GT	CA	G	CT	GA	G	G	T	AG	GA
G2325	AG	A	T	CA	C	T	AT	GA	GA	GT	C	G	AG	AG	GA	G	T	GA	A	G	G	C	A	CT	CT	T	A	CT	A	G	C	G	T	AG	G	A	TC	CT	A	GT	A	G	CT	G	G	GA	T	AG	GA
G220	A	A	T	CA	CT	T	AT	GA	A	GT	T	GA	AG	AG	A	A	CT	GA	A	CG	GT	C	A	CT	CT	T	G	CT	A	GT	C	G	TC	AG	A	A	T	CT	CA	T	A	G	T	GA	G	A	T	G	GA
G1996	G	A	T	CA	T	CT	T	G	GA	GT	T	G	AG	AG	A	A	C	G	A	C	G	CA	G	C	CT	T	GA	C	GA	T	CT	GA	TC	AG	G	A	C	C	CA	G	C	G	T	G	G	A	T	A	A
G2192	A	A	C	CA	CT	T	AT	G	GA	T	TC	GA	AG	G	GA	GA	C	G	A	C	G	A	G	C	CT	TC	A	T	GA	T	CT	GA	T	AG	G	A	T	C	CA	GT	CA	G	T	G	G	GA	T	AG	A
G2523	G	A	CT	A	C	T	T	GA	A	T	C	G	AG	G	A	G	T	G	A	CG	G	C	G	CT	T	TC	GA	CT	A	GT	CT	GA	TC	A	GA	A	C	CT	CA	T	CA	G	T	GA	G	A	T	A	GA
G2135	G	G	CT	C	CT	CT	T	G	A	T	TC	G	AG	G	GA	GA	CT	G	A	G	G	C	A	C	CT	TC	G	T	A	GT	CT	GA	TC	A	G	AG	C	C	CA	GT	CA	G	T	GA	AG	GA	T	A	A
G2436	A	A	CT	C	T	CT	T	G	A	T	C	G	AG	G	GA	G	C	G	CA	CG	GT	CA	G	C	T	T	GA	T	A	GT	C	G	TC	A	GA	A	T	T	A	GT	A	G	T	GA	G	G	T	G	A
G1514	G	A	CT	C	T	T	AT	G	A	T	T	G	A	G	A	A	C	G	CA	CG	G	C	A	C	CT	T	A	T	GA	GT	C	G	TC	A	GA	A	C	C	C	GT	C	G	C	A	G	A	T	A	A
G676	AG	GA	CT	CA	C	T	T	G	GA	GT	C	G	A	G	A	G	T	GA	CA	CG	G	CA	A	C	T	T	GA	T	GA	T	C	G	T	AG	G	A	TC	C	CA	GT	CA	G	CT	GA	G	A	T	A	A
G1032	G	A	CT	A	T	C	T	G	A	GT	TC	GA	A	AG	GA	GA	CT	G	A	G	G	CA	GA	C	T	TC	GA	T	A	G	C	G	C	G	GA	A	C	C	A	G	A	G	T	GA	AG	A	T	A	A
G2022	AG	A	T	A	CT	CT	T	GA	A	T	C	G	A	G	GA	G	T	G	A	G	G	C	A	CT	T	T	GA	C	A	G	CT	G	C	G	A	AG	C	CT	CA	T	C	G	T	GA	G	GA	T	A	GA
G2562	G	G	CT	C	T	CT	AT	GA	A	GT	TC	G	A	AG	A	GA	C	G	A	CG	G	C	A	CT	CT	T	GA	C	A	GT	C	G	TC	AG	G	A	C	CT	CA	G	CA	G	T	GA	G	A	T	A	GA
G2110	G	A	T	A	T	T	T	G	A	T	T	G	G	G	GA	A	CT	GA	A	CG	G	CA	GA	C	T	T	GA	CT	A	T	T	A	TC	A	GA	A	C	C	CA	G	CA	G	T	G	G	A	T	A	A
G2343	G	A	CT	CA	CT	T	AT	G	A	GT	TC	G	G	AG	GA	GA	C	G	A	C	G	C	GA	C	C	T	A	CT	GA	GT	CT	GA	T	AG	GA	A	C	C	CA	T	CA	G	CT	GA	G	A	T	A	A
G143	G	A	CT	C	CT	T	T	G	GA	GT	TC	G	G	AG	G	GA	C	G	A	CG	G	C	A	C	CT	T	GA	T	A	G	T	A	T	AG	GA	A	C	C	A	G	CA	G	T	A	G	GA	T	A	A
G2528	G	A	CT	A	T	T	T	G	GA	T	C	G	G	G	GA	G	CT	GA	CA	C	G	A	GA	C	CT	TC	A	T	A	GT	CT	GA	TC	AG	GA	A	C	C	CA	GT	CA	G	T	G	G	GA	T	A	A
G2570	AG	A	C	C	CT	CT	A	G	A	T	C	G	G	G	GA	G	C	G	A	C	G	C	GA	C	T	TC	G	T	GA	G	T	A	T	A	G	AG	TC	C	A	GT	A	G	CT	GA	G	GA	T	A	A
G1722	G	A	C	CA	C	CT	T	G	GA	T	TC	GA	G	G	G	G	T	GA	C	C	GT	CA	G	C	T	T	A	CT	A	GT	CT	GA	T	AG	GA	A	C	C	A	GT	CA	GT	T	GA	G	GA	T	A	A
G2447	AG	GA	C	CA	C	T	AT	G	A	T	T	G	G	G	GA	A	T	GA	C	C	G	CA	GA	C	T	T	GA	T	A	G	T	A	T	A	GA	A	TC	C	A	GT	CA	G	T	G	AG	A	T	AG	A
G1047	AG	A	T	CA	CT	C	T	GA	GA	GT	T	G	G	AG	A	A	CT	G	C	G	G	CA	A	CT	T	T	A	T	A	GT	T	A	T	AG	GA	A	TC	CT	A	GT	CA	G	T	GA	G	A	T	A	GA
G2451	G	GA	C	C	C	CT	T	GA	A	GT	C	G	G	AG	A	G	CT	G	A	G	G	C	A	CT	T	T	G	CT	GA	G	T	A	T	A	A	AG	C	CT	A	G	CA	G	CT	A	G	GA	T	A	GA
G250	G	GA	CT	C	T	T	AT	GA	A	GT	C	GA	G	AG	A	G	CT	G	A	CG	G	C	A	CT	T	T	A	T	A	T	T	A	T	A	GA	A	C	CT	A	GT	A	G	T	G	G	GA	T	A	GA
G2198	G	A	T	CA	C	C	T	GA	A	T	TC	G	G	G	GA	GA	CT	GA	A	CG	G	C	A	CT	CT	T	G	CT	A	G	T	A	T	G	G	A	C	CT	A	G	CA	G	T	G	G	GA	T	A	GA
G1855	A	G	CT	CA	CT	T	AT	GA	A	GT	C	G	G	AG	GA	G	CT	GA	C	CG	GT	C	A	CT	CT	C	A	CT	GA	G	T	A	T	G	GA	A	T	CT	CA	T	A	G	T	A	G	A	T	AG	GA
G1163	AG	A	CT	C	C	T	T	GA	A	T	C	G	G	G	A	G	T	GA	A	CG	GT	CA	A	CT	T	T	G	T	A	T	CT	GA	T	AG	G	AG	TC	CT	A	GT	CA	G	CT	GA	G	G	T	AG	GA
G307	AG	GA	CT	CA	T	T	AT	G	A	GT	C	G	G	AG	G	G	C	G	A	G	G	C	GA	C	T	T	G	CT	A	T	T	A	T	A	GA	A	C	C	CA	T	A	G	CT	A	G	A	T	A	A
G144	AG	A	CT	CA	T	T	AT	A	GA	T	TC	G	G	G	A	GA	C	G	A	G	G	C	GA	T	T	T	A	T	A	GT	T	A	T	A	GA	A	TC	T	A	T	C	G	T	GA	G	A	T	AG	G
G2285	AG	A	CT	CA	CT	CT	T	GA	GA	T	T	G	AG	G	A	A	C	G	A	CG	G	C	G	CT	T	T	GA	T	GA	G	CT	GA	T	A	G	A	TC	CT	CA	GT	CA	G	T	A	AG	A	T	A	GA
G2195	AG	A	T	CA	T	T	AT	GA	A	T	T	G	AG	G	GA	A	T	G	A	CG	G	C	A	CT	T	T	A	T	A	GT	CT	GA	TC	AG	GA	A	C	CT	A	GT	C	G	CT	GA	AG	A	T	A	GA
G1394	G	A	T	C	CT	T	A	G	A	GT	C	G	AG	AG	A	G	CT	GA	A	CG	G	CA	A	C	T	T	GA	CT	A	T	C	G	T	A	G	A	C	C	CA	G	CA	G	CT	GA	G	G	T	A	A
G232	AG	A	T	CA	CT	CT	AT	G	A	T	C	G	AG	G	A	G	CT	G	A	CG	G	C	A	C	T	T	GA	CT	A	GT	C	GA	TC	AG	G	A	C	C	A	GT	CA	G	T	A	G	GA	T	A	A
G1739	AG	A	CT	C	C	T	AT	G	A	G	TC	G	AG	A	A	GA	T	A	C	G	GT	C	A	C	T	TC	A	T	A	GT	CT	GA	TC	A	GA	A	TC	C	C	GT	C	G	CT	A	G	A	T	AG	A
G242	AG	A	CT	C	C	T	T	GA	GA	T	C	G	AG	G	A	G	T	G	A	CG	G	C	A	CT	CT	T	GA	CT	GA	GT	CT	GA	TC	AG	G	A	TC	CT	CA	G	C	G	CT	GA	G	GA	T	AG	GA
G1555	AG	A	T	C	T	T	AT	GA	A	T	TC	G	AG	G	A	GA	C	G	CA	CG	G	CA	A	CT	CT	T	A	C	A	G	CT	GA	TC	AG	G	A	TC	CT	CA	GT	CA	G	CT	GA	G	GA	T	AG	GA
G1357	A	GA	CT	C	CT	T	T	GA	A	GT	TC	G	AG	AG	A	GA	CT	G	CA	G	G	C	A	CT	CT	T	GA	CT	A	T	CT	GA	T	AG	GA	A	T	CT	A	G	CA	G	T	G	G	A	T	G	GA
G2327	A	A	C	A	T	CT	T	GA	A	T	TC	G	AG	AG	GA	GA	C	G	A	G	GT	C	A	CT	T	T	GA	T	GA	GT	CT	GA	TC	AG	G	A	T	CT	CA	GT	C	G	T	GA	G	GA	T	G	GA
G1497	AG	GA	CT	CA	T	CT	A	G	GA	GT	C	GA	AG	AG	A	G	C	G	A	CG	G	CA	GA	C	CT	T	GA	CT	GA	GT	CT	GA	TC	A	G	A	TC	C	CA	GT	C	G	CT	G	G	G	T	A	A
G147	G	GA	T	C	CT	CT	T	G	A	T	C	GA	AG	G	A	G	CT	G	C	CG	G	C	GA	C	T	TC	A	T	A	T	C	G	TC	AG	G	A	C	C	CA	T	C	G	CT	GA	G	G	T	A	A
G695	AG	A	CT	CA	T	CT	T	G	A	GT	C	G	AG	G	A	G	C	G	A	CG	G	C	GA	C	T	TC	GA	T	A	T	C	GA	T	A	G	A	TC	C	CA	GT	C	G	CT	A	G	A	T	AG	A
G1474	AG	A	CT	CA	T	CT	T	G	A	GT	C	G	AG	AG	A	G	C	G	CA	CG	G	C	GA	C	T	TC	A	C	A	GT	CT	GA	TC	AG	GA	A	T	C	A	G	CA	G	T	G	G	G	T	AG	A
G276	A	GA	C	C	T	CT	AT	G	A	T	C	G	AG	AG	A	G	C	G	A	CG	G	C	GA	C	CT	TC	A	T	A	GT	CT	GA	TC	A	GA	A	T	C	CA	GT	C	G	CT	GA	G	GA	T	G	A
G1713	AG	A	CT	C	CT	CT	T	G	GA	GT	TC	G	AG	AG	A	GA	CT	GA	CA	CG	G	CA	GA	C	C	TC	G	T	A	GT	CT	GA	TC	A	G	AG	TC	C	CA	GT	CA	G	T	GA	G	A	T	A	A
G1755	AG	A	CT	A	T	T	T	G	GA	T	C	G	G	G	G	G	C	G	A	C	GT	C	A	C	CT	TC	A	CT	GA	G	CT	GA	TC	A	GA	A	TC	C	CA	G	A	G	T	G	G	GA	T	AG	A
G359	A	A	T	A	T	CT	T	G	A	T	C	GA	G	AG	A	G	C	G	A	G	G	CA	GA	C	T	T	G	CT	G	G	T	A	T	A	G	A	C	C	A	G	CA	G	T	G	G	GA	T	A	A
G963	A	A	T	CA	CT	CT	T	G	GA	G	T	GA	AG	AG	A	A	CT	GA	A	CG	G	C	A	C	T	T	G	C	G	GT	CT	GA	T	G	GA	A	C	C	CA	GT	CA	G	CT	GA	G	A	T	A	A
G160	A	A	T	CA	T	T	AT	G	GA	T	C	G	G	AG	A	G	C	G	CA	CG	GT	CA	A	C	CT	TC	A	T	G	T	T	A	T	G	GA	A	C	C	A	GT	A	G	T	GA	G	G	T	A	A
G2550	AG	A	CT	CA	T	C	T	G	GA	GT	C	G	G	AG	GA	G	C	G	A	CG	G	C	G	C	T	T	A	C	GA	T	T	A	T	G	G	A	C	C	CA	T	C	G	CT	A	G	GA	T	A	A
G1044	AG	A	T	C	CT	T	T	G	A	GT	TC	G	A	AG	A	GA	CT	G	A	CG	G	CA	A	C	T	T	G	CT	G	G	C	G	TC	AG	GA	A	C	C	A	T	A	G	T	G	G	A	T	A	A
G1215	AG	A	CT	A	CT	C	T	GA	GA	T	C	G	A	G	G	G	C	G	A	CG	GT	C	A	CT	CT	T	GA	T	GA	GT	CT	GA	TC	AG	G	A	C	CT	A	GT	CA	G	T	A	G	GA	T	A	GA
G739	A	A	T	CA	CT	CT	T	A	A	T	TC	G	A	G	A	GA	T	G	A	G	G	CA	GA	T	T	T	GA	T	GA	G	CT	GA	TC	A	GA	A	TC	T	A	GT	CA	G	T	GA	G	GA	T	A	G
G376	AG	A	CT	CA	T	T	T	G	A	GT	C	G	G	AG	A	G	C	G	A	G	G	CA	A	C	T	T	GA	CT	GA	GT	CT	GA	T	A	GA	A	C	C	CA	G	C	G	CT	GA	G	G	T	A	A
G2148	AG	A	CT	C	C	T	T	G	GA	T	T	G	AG	G	GA	A	CT	GA	A	C	G	C	A	C	T	TC	GA	CT	GA	GT	CT	GA	TC	G	GA	A	C	C	CA	T	CA	G	T	G	G	A	T	A	A
G2008	AG	A	CT	CA	T	T	AT	G	GA	GT	TC	G	AG	AG	GA	GA	C	G	CA	C	G	CA	A	C	T	T	G	T	GA	GT	CT	GA	TC	A	G	A	C	C	A	GT	A	G	CT	GA	G	A	T	A	A
G296	A	A	CT	C	CT	CT	AT	A	A	GT	C	G	AG	AG	G	G	CT	GA	CA	G	G	CA	A	T	CT	T	GA	T	G	G	CT	GA	TC	AG	A	A	TC	T	C	T	A	G	C	GA	G	GA	T	A	G
G146	AG	GA	CT	A	T	CT	T	GA	A	T	TC	GA	A	G	A	GA	C	G	A	G	GT	CA	A	CT	CT	T	A	CT	GA	GT	C	G	C	A	G	A	C	CT	A	GT	A	G	T	GA	G	GA	T	A	GA
G1057	AG	GA	T	CA	C	CT	T	G	A	T	T	G	G	G	A	A	T	GA	A	C	G	A	A	C	CT	T	G	T	GA	G	T	A	T	A	G	A	C	C	CA	G	A	G	T	G	G	A	T	A	A
G2270	A	GA	CT	C	CT	T	T	G	GA	G	C	G	G	A	A	G	C	G	A	G	T	CA	G	C	T	T	A	CT	GA	G	T	A	T	A	A	AG	C	C	C	GT	CA	G	C	G	G	GA	T	A	A
G1218	A	A	T	CA	T	CT	AT	G	A	GT	C	GA	AG	AG	GA	G	C	G	A	C	G	C	A	C	CT	T	G	CT	GA	GT	C	GA	T	G	G	A	TC	C	A	T	A	G	T	A	G	A	T	AG	A
G1477	A	A	T	CA	T	C	T	G	A	GT	C	G	AG	AG	G	G	C	G	CA	CG	G	A	A	C	CT	T	GA	T	GA	T	CT	GA	TC	AG	A	A	TC	C	A	G	C	G	CT	G	G	G	T	AG	A
G2041	A	A	C	CA	T	T	T	G	A	T	C	G	AG	G	GA	G	CT	G	A	G	GT	C	A	C	CT	T	GA	T	GA	GT	CT	GA	T	G	GA	A	TC	C	A	T	A	G	CT	GA	G	GA	T	AG	A
G251	A	A	T	CA	T	CT	T	GA	A	GT	C	G	AG	AG	G	G	CT	G	A	G	GT	CA	A	CT	T	TC	G	T	G	GT	CT	GA	TC	AG	GA	A	TC	CT	CA	G	CA	G	CT	GA	G	A	T	A	GA
G730	A	A	T	CA	C	CT	AT	GA	GA	GT	T	G	AG	AG	A	A	T	GA	A	CG	G	C	A	CT	T	T	GA	CT	GA	GT	CT	GA	TC	AG	G	A	TC	CT	CA	G	CA	G	CT	A	G	A	T	AG	GA
G2446	AG	A	CT	CA	C	T	A	G	A	G	TC	G	AG	A	A	GA	CT	G	A	CG	G	A	G	C	CT	T	G	CT	GA	G	CT	GA	TC	AG	GA	A	C	C	CA	GT	CA	G	CT	G	G	A	T	A	A
G756	AG	GA	CT	C	C	T	AT	G	A	GT	T	G	A	AG	A	A	T	A	A	C	G	CA	A	C	T	T	GA	CT	GA	T	CT	G	C	A	G	AG	C	C	C	GT	A	G	C	GA	G	A	T	A	A
G790	G	A	T	A	T	CT	T	G	A	GT	C	A	A	AG	A	G	C	G	A	G	G	C	A	C	CT	TC	A	C	A	G	C	G	C	AG	G	A	C	C	A	GT	CA	T	T	GA	G	A	T	A	A
G358	AG	GA	T	C	CT	CT	AT	G	A	GT	C	A	G	AG	A	G	CT	G	A	CG	GT	C	A	C	T	T	GA	CT	A	GT	T	A	T	AG	G	A	TC	C	CA	GT	CA	T	CT	A	G	GA	T	AG	A
G2122	A	A	CT	C	T	CT	AT	G	A	GT	C	A	G	AG	A	G	C	G	CA	G	G	C	A	CT	T	T	A	T	G	G	T	A	T	AG	G	A	T	CT	A	GT	CA	T	T	GA	G	G	T	A	GA
G959	AG	A	T	CA	C	T	AT	G	GA	GT	T	A	G	AG	A	A	T	A	A	C	G	CA	GA	C	T	T	GA	T	A	GT	T	A	T	AG	G	A	TC	C	CA	GT	A	T	CT	G	G	A	T	AG	A
G134	AG	GA	T	CA	C	T	T	G	A	T	TC	A	AG	G	A	GA	CT	GA	A	C	G	CA	A	C	C	T	G	CT	GA	GT	CT	GA	TC	AG	G	A	TC	C	A	GT	A	T	T	G	AG	A	T	A	A
G309	G	A	C	CA	CT	CT	T	G	A	GT	TC	A	AG	AG	G	GA	CT	GA	A	CG	G	C	A	C	T	T	A	T	A	GT	CT	GA	TC	AG	G	A	C	C	CA	G	CA	T	CT	GA	G	A	T	A	A
G1992	G	A	T	A	CT	T	AT	G	A	GT	C	A	A	AG	A	G	CT	G	A	CG	GT	C	A	C	T	TC	G	CT	A	G	CT	G	C	G	G	A	C	C	A	GT	CA	T	CT	G	G	GA	T	A	A
G1344	G	GA	C	CA	T	T	T	G	A	T	TC	A	G	G	A	GA	C	G	A	CG	G	CA	A	C	T	T	GA	CT	A	GT	CT	A	T	A	A	A	C	C	CA	GT	A	T	T	G	G	GA	T	A	A
G1957	A	G	CT	CA	CT	CT	T	GA	GA	T	TC	A	AG	G	GA	GA	C	G	CA	CG	G	CA	GA	CT	CT	T	G	T	A	G	CT	GA	TC	AG	GA	A	T	CT	A	G	C	T	CT	GA	G	GA	T	G	GA
G496	AG	G	CT	CA	CT	T	T	G	G	T	C	A	G	G	G	G	C	G	A	CG	G	C	A	C	C	T	G	T	A	T	CT	GA	T	AG	G	A	TC	C	C	G	C	T	CT	GA	G	G	T	AG	A
G1318	AG	A	C	CA	T	CT	T	G	A	T	C	A	AG	G	A	G	T	G	A	C	T	C	A	C	T	T	A	T	A	G	CT	GA	TC	AG	G	A	TC	C	CA	GT	CA	T	CT	G	G	GA	T	AG	A
G2380	AG	A	T	C	C	T	T	G	A	GT	TC	A	AG	AG	G	GA	T	A	A	CG	G	CA	G	C	T	T	A	CT	A	GT	CT	GA	TC	AG	G	A	TC	C	C	T	A	T	CT	GA	G	GA	T	AG	A
G1054	A	A	CT	CA	T	CT	T	G	A	T	C	GA	A	AG	A	G	C	G	CA	CG	G	C	A	C	T	T	A	CT	A	G	C	G	TC	AG	GA	A	T	C	A	GT	A	GT	T	G	G	A	T	G	A
G1720	G	GA	T	CA	CT	T	T	G	A	GT	T	GA	G	AG	A	A	CT	G	A	C	G	CA	A	C	T	C	G	CT	A	G	T	A	T	A	GA	A	C	C	CA	G	A	GT	T	G	AG	A	T	A	A
G1788	A	GA	T	CA	CT	T	A	G	A	T	C	GA	G	AG	GA	G	CT	G	A	CG	GT	C	A	C	T	T	G	C	A	G	T	A	T	A	G	AG	T	C	CA	T	C	GT	T	GA	G	A	T	AG	A
G170	G	GA	T	A	T	CT	AT	G	A	GT	C	GA	G	AG	A	G	C	G	CA	C	G	C	GA	C	T	T	G	CT	A	GT	CT	GA	T	A	GA	A	C	C	A	GT	CA	GT	T	GA	G	G	T	A	A
G2363	AG	A	CT	CA	T	CT	T	G	A	T	C	A	AG	G	A	G	CT	G	A	C	G	A	A	C	T	T	GA	CT	GA	GT	CT	GA	TC	AG	G	A	TC	C	A	T	CA	T	T	G	G	GA	T	A	A
G1551	AG	GA	CT	C	C	CT	A	G	GA	GT	C	GA	AG	AG	G	G	T	G	A	C	GT	CA	GA	C	T	TC	G	CT	A	GT	CT	GA	TC	A	G	A	C	C	CA	GT	A	GT	CT	G	G	G	T	AG	A
G1067	G	A	CT	CA	CT	T	T	G	A	GT	C	GA	A	AG	A	G	CT	G	A	CG	GT	CA	A	C	T	T	G	CT	A	GT	C	G	C	AG	G	A	C	C	CA	GT	A	GT	CT	GA	G	A	T	A	A
G1530	G	A	T	CA	T	T	AT	G	GA	T	TC	GA	A	G	A	GA	C	G	A	CG	GT	C	A	C	C	TC	GA	T	A	T	C	G	TC	AG	G	A	C	C	CA	T	A	GT	CT	GA	G	A	T	A	A
G1235	G	A	CT	C	T	CT	AT	G	A	T	TC	GA	A	G	A	GA	C	G	A	G	G	C	A	C	T	TC	A	T	A	G	C	G	C	AG	G	A	C	C	CA	GT	A	GT	CT	GA	G	GA	T	A	A
G2129	AG	A	T	C	C	T	T	G	GA	T	TC	GA	G	G	G	G	C	G	A	CG	G	CA	G	C	T	TC	G	CT	A	GT	C	G	C	AG	G	AG	TC	C	A	GT	CA	GT	C	G	G	GA	T	AG	A
G980	AG	GA	T	A	C	T	AT	GA	GA	GT	TC	GA	A	AG	A	GA	T	G	CA	CG	G	CA	A	CT	CT	T	GA	T	GA	GT	C	G	C	AG	G	A	TC	CT	A	GT	A	GT	T	G	AG	GA	T	A	GA
G668	AG	A	T	C	C	CT	AT	GA	A	GT	C	A	A	G	A	G	T	G	A	G	G	C	A	CT	CT	T	A	CT	GA	T	C	G	TC	A	G	A	TC	CT	CA	GT	CA	GT	CT	A	G	GA	T	A	GA
G2435	G	GA	C	C	C	T	AT	G	A	T	T	GA	G	AG	G	A	CT	G	A	C	G	CA	A	C	T	T	GA	CT	A	G	T	A	T	AG	GA	A	C	C	CA	T	CA	GT	T	G	AG	A	T	A	A
G1526	AG	GA	C	C	C	CT	AT	G	GA	GT	TC	GA	G	AG	A	GA	T	G	CA	C	G	CA	A	C	T	T	GA	CT	A	G	T	A	T	A	G	A	C	C	A	GT	CA	GT	T	GA	AG	A	T	A	A
G176	G	A	T	C	C	T	T	G	GA	T	T	GA	G	G	A	A	CT	GA	A	G	G	C	A	C	T	T	G	CT	A	GT	T	A	T	AG	GA	A	C	C	CA	G	C	GT	CT	G	G	A	T	A	A
G2282	G	A	CT	C	CT	CT	AT	G	GA	T	C	GA	G	G	A	G	C	G	A	G	G	CA	A	C	CT	T	GA	CT	A	G	T	A	T	AG	G	A	C	C	CA	T	A	GT	CT	G	G	GA	T	A	A
G1051	AG	A	C	A	T	C	T	G	A	G	T	GA	G	A	A	A	C	G	CA	G	G	C	A	C	CT	T	GA	CT	A	GT	T	A	T	A	G	A	TC	C	A	G	C	GT	T	A	G	A	T	AG	A
G1741	A	GA	C	C	T	CT	AT	G	A	G	C	GA	G	AG	A	G	C	G	A	C	G	C	A	C	T	T	G	T	A	G	T	A	T	AG	G	A	T	C	CA	T	C	GT	CT	G	G	GA	T	G	A
G796	G	A	C	C	T	T	AT	G	GA	GT	C	GA	G	AG	A	G	C	G	A	G	G	C	A	CT	CT	TC	GA	T	A	T	CT	GA	T	AG	A	A	C	CT	A	GT	CA	GT	T	A	G	GA	T	A	GA
G1473	AG	A	CT	A	CT	CT	A	GA	GA	GT	TC	GA	G	AG	A	GA	T	G	CA	G	G	C	A	CT	CT	T	GA	T	GA	GT	T	A	T	A	G	A	TC	CT	A	T	A	GT	T	GA	G	GA	T	A	GA
G2578	AG	A	CT	C	CT	T	AT	GA	A	T	TC	GA	G	G	G	GA	CT	GA	A	CG	G	C	A	CT	CT	T	GA	T	A	GT	CT	GA	C	G	G	A	TC	CT	C	GT	CA	GT	C	G	G	GA	T	AG	GA
G377	AG	A	T	CA	T	T	T	GA	A	T	TC	GA	G	G	A	GA	C	G	CA	CG	GT	C	A	CT	T	T	GA	CT	A	GT	T	A	T	AG	G	A	TC	CT	CA	GT	A	GT	CT	GA	G	GA	T	AG	GA
G2563	AG	A	C	CA	C	T	T	G	A	T	TC	GA	G	AG	GA	GA	T	G	A	C	G	C	GA	C	CT	T	GA	CT	GA	T	T	A	T	AG	G	AG	TC	C	A	G	A	GT	T	A	G	A	T	A	A
G978	G	GA	CT	C	CT	T	T	GA	A	T	T	GA	G	G	A	A	CT	G	CA	CG	G	CA	GA	CT	T	C	GA	CT	GA	G	CT	GA	T	AG	G	A	C	CT	A	T	A	GT	T	G	G	A	T	A	GA
G409	A	GA	T	C	T	T	AT	G	G	G	T	GA	AG	A	A	A	C	G	A	CG	G	CA	A	C	CT	TC	GA	CT	A	G	CT	GA	TC	AG	GA	AG	C	C	CA	T	C	GT	CT	G	G	A	T	A	A
G800	AG	A	CT	CA	CT	C	A	G	A	GT	TC	GA	AG	AG	A	GA	CT	G	A	C	G	C	A	C	CT	T	GA	T	GA	G	CT	GA	TC	A	G	AG	TC	C	CA	GT	C	GT	CT	GA	G	GA	T	A	A
G2102	G	A	T	CA	CT	T	T	G	GA	G	TC	GA	AG	A	A	GA	CT	GA	A	C	GT	C	A	C	CT	T	G	CT	A	T	CT	GA	TC	G	G	A	C	C	A	GT	CA	GT	T	GA	G	GA	T	A	A
G2237	AG	A	CT	CA	C	CT	T	G	A	T	C	GA	AG	G	A	G	T	G	A	C	G	CA	A	C	T	T	A	CT	A	GT	CT	GA	TC	AG	G	A	TC	C	C	T	A	GT	CT	G	G	A	T	AG	A
G1055	A	GA	C	A	CT	CT	T	G	A	T	C	A	AG	G	A	G	CT	G	A	CG	G	C	A	C	T	T	A	T	GA	T	CT	GA	TC	AG	G	A	T	C	A	GT	CA	GT	T	GA	G	GA	T	AG	A
G1567	G	A	C	A	C	CT	T	GA	A	GT	C	A	AG	AG	GA	G	T	GA	A	CG	GT	C	A	CT	C	T	G	CT	A	GT	CT	GA	C	G	A	AG	C	CT	CA	GT	A	GT	T	A	G	A	T	A	GA
G2574	AG	A	CT	C	T	CT	T	G	A	T	T	GA	AG	G	GA	A	CT	G	A	C	G	CA	A	C	T	T	GA	CT	A	T	C	GA	TC	A	G	AG	TC	C	CA	GT	A	GT	CT	GA	G	A	T	AG	A
G1052	G	A	T	C	T	CT	AT	GA	A	GT	C	GA	AG	AG	A	G	C	G	A	CG	G	CA	GA	CT	T	T	GA	CT	A	GT	CT	GA	T	G	G	A	C	CT	CA	T	A	GT	CT	G	G	A	T	A	GA
G1038	AG	G	CT	C	C	CT	T	GA	A	G	C	GA	AG	A	A	G	T	G	A	G	G	C	GA	CT	T	TC	GA	T	GA	T	CT	GA	TC	A	G	A	TC	CT	C	GT	CA	GT	C	GA	G	GA	T	A	GA
G1751	AG	A	CT	C	CT	T	AT	G	A	GT	TC	GA	A	G	GA	GA	CT	G	A	CG	G	C	A	C	C	T	GA	CT	GA	T	CT	G	C	AG	G	AG	TC	C	C	G	A	GT	C	G	G	GA	T	A	A
G2587	AG	A	CT	CA	CT	T	AT	GA	GA	GT	T	GA	G	AG	GA	A	CT	G	A	G	G	C	GA	CT	T	T	G	T	A	T	T	A	T	A	G	AG	TC	CT	A	G	A	GT	T	G	G	A	T	AG	GA
G1771	G	GA	C	CA	T	CT	T	G	GA	T	C	GA	G	G	G	G	C	G	A	C	G	C	GA	C	T	TC	A	CT	A	GT	T	GA	C	G	GA	A	C	C	A	GT	CA	GT	C	GA	G	G	T	A	A
G2589	AG	A	CT	CA	CT	T	AT	G	A	GT	C	GA	G	AG	GA	G	CT	G	A	G	G	C	A	C	T	T	GA	T	A	GT	T	A	T	AG	G	AG	TC	C	A	GT	CA	GT	CT	GA	G	GA	T	AG	A
G2005	A	GA	C	C	CT	CT	AT	A	GA	GT	T	GA	G	AG	GA	A	CT	GA	CA	G	GT	A	GA	T	CT	T	GA	CT	GA	GT	T	A	T	AG	GA	A	T	T	A	GT	A	GT	CT	G	G	A	T	A	G
G956	AG	GA	T	C	CT	T	T	G	G	T	C	A	AG	AG	GA	G	CT	G	CA	CG	G	CA	G	C	T	T	GA	CT	GA	GT	CT	GA	TC	A	G	A	TC	C	CA	T	A	GT	CT	G	G	GA	T	A	A
G2359	G	G	CT	CA	CT	T	AT	G	A	T	TC	GA	AG	G	GA	GA	CT	G	A	CG	G	C	A	C	T	T	GA	CT	A	GT	CT	GA	TC	A	G	AG	C	C	CA	GT	CA	GT	CT	G	G	A	T	A	A
G225	AG	A	CT	C	CT	T	T	G	GA	GT	C	GA	AG	A	A	G	C	G	A	G	G	C	A	C	C	T	GA	T	A	GT	CT	GA	TC	A	G	A	TC	C	CA	T	CA	GT	CT	GA	G	G	T	A	A
G2283	G	G	CT	CA	CT	CT	T	G	A	GT	C	GA	AG	AG	GA	G	CT	G	CA	CG	GT	CA	G	C	CT	T	G	T	A	G	CT	GA	TC	A	GA	A	C	C	CA	GT	CA	GT	CT	GA	G	GA	T	A	A
G2389	G	G	CT	CA	CT	CT	AT	G	A	T	C	GA	AG	G	GA	G	CT	G	A	CG	GT	C	A	C	T	C	GA	CT	A	GT	CT	GA	TC	AG	G	A	C	C	CA	G	CA	GT	T	GA	G	GA	T	A	A
G1069	G	A	C	CA	T	T	AT	A	A	GT	TC	GA	AG	AG	A	GA	C	G	A	G	G	C	A	T	CT	T	GA	T	A	GT	CT	GA	T	AG	GA	A	C	T	CA	T	CA	GT	CT	A	G	GA	T	A	G
G302	G	A	CT	C	CT	CT	T	GA	A	T	TC	GA	AG	G	A	GA	CT	GA	A	CG	G	CA	A	CT	CT	TC	A	CT	A	G	C	G	TC	AG	GA	AG	C	CT	C	GT	CA	GT	C	GA	G	A	T	A	GA
G319	AG	A	T	A	T	CT	AT	GA	A	GT	C	GA	AG	AG	GA	G	C	G	A	CG	G	C	A	CT	CT	T	GA	T	A	G	CT	GA	T	AG	GA	A	TC	CT	A	GT	CA	GT	T	GA	G	GA	T	AG	GA
G1012	A	A	CT	CA	CT	T	T	G	A	GT	C	GA	AG	AG	A	G	T	G	A	CG	G	C	GA	C	C	T	GA	T	GA	T	CT	GA	TC	AG	G	A	T	C	A	GT	C	GT	T	GA	G	G	T	AG	A
G2567	AG	A	CT	A	CT	T	T	G	GA	G	TC	A	AG	A	A	GA	T	GA	A	CG	G	C	G	C	T	TC	GA	CT	A	GT	CT	GA	TC	AG	G	A	TC	C	A	GT	CA	GT	T	A	G	GA	T	AG	A
G222	AG	GA	T	CA	CT	T	T	GA	GA	T	T	GA	AG	G	A	A	CT	GA	CA	G	G	C	GA	CT	CT	T	GA	CT	GA	GT	T	A	T	AG	G	A	TC	CT	A	GT	CA	GT	T	G	G	A	T	A	GA
G1389	G	GA	C	A	T	CT	AT	GA	G	GT	TC	GA	AG	AG	A	GA	C	G	A	CG	GT	C	GA	CT	CT	T	GA	CT	GA	GT	T	A	T	AG	GA	A	C	CT	A	T	CA	GT	CT	G	G	GA	T	A	GA
G1744	G	G	CT	C	CT	T	AT	GA	GA	T	C	GA	G	G	G	G	C	G	A	G	GT	A	GA	CT	T	TC	G	T	A	T	CT	GA	T	A	A	AG	C	CT	CA	GT	CA	GT	C	GA	G	G	T	A	GA
G2201	A	A	C	CA	CT	T	T	G	A	GT	TC	GA	G	AG	GA	GA	T	GA	A	C	G	C	A	C	CT	T	A	C	G	GT	CT	GA	T	A	G	AG	TC	C	CA	GT	A	GT	T	A	G	GA	T	A	A
G411	A	A	T	C	T	T	A	G	A	GT	T	GA	AG	AG	A	A	C	G	A	C	G	C	A	C	CT	TC	A	T	G	G	CT	GA	T	A	A	A	TC	C	CA	GT	CA	GT	T	G	G	A	T	A	A
G1110	AG	A	CT	CA	T	T	T	G	GA	GT	TC	GA	A	AG	A	GA	C	G	A	CG	G	C	A	C	CT	TC	GA	T	GA	G	C	G	TC	AG	G	A	C	C	CA	T	CA	GT	T	GA	AG	A	T	A	A
G1050	AG	A	CT	CA	T	C	AT	G	A	T	TC	GA	A	G	A	GA	C	G	CA	C	G	C	GA	C	T	T	GA	T	GA	GT	C	G	C	A	GA	A	C	C	CA	GT	C	GT	CT	GA	G	A	T	A	A
G277	A	A	T	C	CT	CT	AT	G	A	GT	TC	GA	G	AG	A	GA	CT	GA	A	CG	G	C	A	C	CT	TC	A	T	G	GT	CT	GA	TC	AG	G	A	TC	C	CA	GT	CA	GT	T	A	G	GA	T	A	A
G2028	AG	A	CT	CA	CT	C	T	G	A	G	C	GA	G	A	A	G	CT	GA	C	CG	G	CA	GA	C	CT	T	A	CT	GA	G	T	A	T	G	GA	A	C	C	CA	GT	A	GT	T	G	G	G	T	A	A
G746	AG	A	CT	A	T	T	T	A	A	GT	TC	GA	AG	AG	A	GA	C	G	A	G	G	A	A	T	CT	T	GA	T	G	T	C	GA	TC	G	G	A	C	T	A	T	A	GT	T	G	G	GA	T	A	G
G2136	AG	GA	C	C	CT	T	A	GA	G	T	TC	GA	AG	G	A	GA	CT	G	C	CG	G	C	A	CT	T	T	G	CT	GA	T	CT	GA	TC	A	G	A	C	CT	A	T	CA	GT	T	GA	G	GA	T	A	GA
G1075	AG	A	CT	C	CT	T	T	G	A	GT	TC	GA	AG	AG	A	GA	T	GA	A	CG	G	C	GA	C	C	T	GA	CT	GA	G	CT	GA	TC	AG	GA	A	C	C	C	T	C	GT	CT	A	G	A	T	A	A
G960	AG	GA	CT	CA	CT	C	T	G	A	T	C	GA	G	G	G	G	T	G	A	CG	G	C	A	C	T	TC	G	T	GA	GT	T	A	T	AG	GA	A	C	C	CA	GT	C	GT	CT	GA	G	A	T	A	A
G2527	AG	A	CT	C	C	T	T	G	A	T	TC	GA	AG	G	GA	GA	T	GA	A	C	G	C	GA	C	T	TC	G	T	GA	T	CT	GA	TC	G	GA	A	C	C	CA	G	CA	GT	T	GA	G	A	T	A	A
G1045	A	A	T	CA	CT	T	AT	G	A	T	TC	GA	AG	G	G	GA	CT	G	A	C	G	C	A	C	T	T	A	T	GA	GT	CT	GA	TC	A	G	A	C	C	CA	G	C	GT	CT	A	G	GA	T	A	A
G1000	A	GA	C	A	CT	CT	T	G	GA	T	TC	GA	AG	G	A	GA	CT	GA	A	CG	G	A	A	C	T	T	GA	CT	GA	G	CT	GA	TC	AG	A	A	C	C	CA	GT	CA	GT	T	G	G	GA	T	A	A
G634	AG	GA	C	C	T	T	A	G	GA	GT	C	GA	AG	G	A	G	C	G	A	CG	G	C	A	C	T	T	GA	CT	GA	G	CT	GA	TC	AG	GA	A	C	C	C	G	CA	GT	CT	GA	G	GA	T	A	A
G755	AG	A	T	A	CT	CT	AT	GA	A	T	TC	GA	AG	G	A	GA	CT	G	A	CG	G	CA	A	CT	CT	T	GA	T	GA	G	CT	GA	TC	G	G	A	C	CT	A	G	A	GT	T	GA	AG	A	T	A	GA
G419	G	A	CT	CA	T	CT	A	G	A	T	C	G	G	AG	A	G	C	G	A	CG	T	C	A	C	CT	T	GA	C	A	GT	CT	GA	T	A	G	A	C	C	C	T	A	G	CT	A	G	A	T	A	A
G1211	AG	GA	T	CA	CT	T	T	GA	GA	T	C	G	G	AG	A	G	CT	GA	A	CG	G	CA	A	CT	T	TC	G	CT	A	GT	CT	GA	T	A	G	A	TC	CT	A	GT	A	G	T	G	G	GA	T	AG	GA
G1979	AG	A	CT	C	C	CT	T	G	GA	T	T	G	A	G	GA	A	T	G	A	CG	G	C	G	C	C	T	A	CT	A	GT	C	G	TC	A	GA	A	TC	C	A	G	A	G	T	GA	G	A	T	AG	A
G1257	G	GA	T	CA	T	T	T	GA	GA	GT	TC	G	A	AG	A	GA	C	G	A	CG	G	CA	A	CT	CT	TC	GA	CT	A	T	C	G	C	A	G	A	C	CT	CA	GT	CA	G	CT	G	G	A	T	A	GA
G229	AG	A	T	A	T	T	A	G	GA	GT	C	GA	A	AG	A	G	CT	G	A	CG	G	CA	GA	C	T	TC	A	T	A	GT	CT	GA	T	A	G	A	TC	C	A	G	A	G	T	GA	G	GA	T	A	A
G803	G	A	C	CA	CT	T	T	G	GA	T	C	GA	G	AG	A	G	CT	G	CA	C	G	A	A	C	CT	T	A	CT	A	G	T	A	T	AG	GA	A	C	C	CA	GT	A	G	T	G	G	GA	T	A	A
G1374	AG	A	CT	CA	T	T	AT	G	A	G	TC	G	G	A	A	GA	C	G	A	CG	G	C	A	C	T	T	GA	CT	A	GT	T	A	T	AG	G	A	TC	C	CA	GT	CA	G	CT	GA	G	GA	T	AG	A
G792	AG	A	T	A	C	CT	T	GA	GA	T	TC	G	G	G	A	GA	T	A	A	CG	G	CA	A	CT	T	C	G	CT	A	G	T	A	T	G	G	A	TC	CT	A	GT	C	G	T	G	G	GA	T	AG	GA
G1089	G	A	CT	A	T	T	T	G	A	T	C	G	G	G	A	G	CT	G	A	G	G	C	GA	C	T	T	GA	T	A	GT	CT	A	T	A	G	A	C	C	A	GT	A	G	T	G	G	A	T	A	A
G1714	AG	A	CT	A	T	C	T	G	GA	G	TC	G	AG	A	GA	GA	C	G	CA	C	G	C	A	C	T	TC	A	T	A	G	C	G	TC	AG	G	A	C	C	CA	GT	A	G	T	A	G	A	T	A	A
G1018	A	GA	T	CA	CT	CT	T	G	A	GT	C	G	AG	AG	A	G	CT	GA	A	G	G	CA	A	C	T	T	G	T	GA	GT	C	G	T	A	A	A	TC	C	CA	G	CA	G	CT	G	G	A	T	A	A
G801	AG	A	T	C	T	T	AT	G	GA	GT	TC	GA	AG	AG	A	GA	CT	G	CA	C	GT	C	A	C	T	T	GA	CT	A	T	CT	GA	TC	A	GA	A	C	C	C	GT	CA	G	C	GA	G	A	T	A	A
G1001	G	GA	CT	C	T	T	T	G	GA	GT	TC	GA	AG	G	A	GA	CT	G	A	CG	G	CA	A	C	T	T	G	T	A	GT	T	A	T	A	GA	A	C	C	CA	T	C	G	CT	GA	G	A	T	A	A
G977	G	GA	CT	C	T	T	T	G	A	GT	C	A	AG	G	A	G	CT	G	A	CG	G	C	A	C	CT	T	A	T	A	GT	CT	GA	T	AG	A	A	C	C	A	GT	C	G	T	A	G	G	T	A	A
G1512	G	A	T	CA	CT	CT	T	G	A	T	TC	G	AG	G	A	GA	CT	G	C	CG	G	C	A	C	T	T	G	CT	A	GT	CT	GA	T	A	G	A	C	C	CA	GT	CA	G	CT	G	G	GA	T	A	A
G1779	A	A	C	CA	T	T	T	G	A	T	C	G	AG	G	GA	G	CT	G	CA	CG	G	CA	GA	C	C	T	GA	T	GA	GT	CT	GA	TC	G	GA	A	TC	C	A	G	CA	G	CT	GA	G	A	T	AG	A
G1491	A	A	C	C	CT	CT	AT	G	A	G	C	G	AG	A	A	G	CT	G	A	C	G	CA	A	C	CT	TC	GA	CT	GA	GT	CT	GA	TC	AG	G	AG	T	C	C	GT	A	G	CT	G	G	G	T	AG	A
G320	AG	GA	C	A	C	CT	T	G	A	T	C	G	AG	G	A	G	T	GA	A	CG	G	CA	A	C	T	T	GA	T	A	GT	C	G	TC	A	G	A	TC	C	A	GT	CA	G	T	G	G	G	T	AG	A
G1042	G	GA	CT	CA	T	T	AT	A	A	T	T	G	AG	G	A	A	C	G	A	G	G	A	A	T	T	TC	G	CT	A	G	CT	GA	TC	A	GA	A	C	T	A	T	A	G	T	G	G	A	T	A	G
G727	G	A	T	C	T	T	T	GA	GA	GT	T	G	AG	G	A	A	CT	G	A	G	GT	C	A	CT	CT	T	GA	T	GA	GT	CT	GA	TC	AG	G	A	C	CT	CA	GT	CA	G	CT	GA	G	A	T	A	GA
G2117	G	A	T	CA	T	T	AT	GA	A	G	C	GA	AG	A	A	G	CT	G	A	CG	G	CA	GA	CT	CT	T	G	CT	A	GT	CT	GA	C	A	G	AG	C	CT	A	G	C	G	CT	G	G	G	T	A	GA
G991	G	A	CT	A	CT	CT	AT	GA	GA	GT	C	GA	AG	AG	A	G	CT	G	A	G	GT	C	A	CT	CT	T	GA	CT	A	GT	CT	GA	T	G	G	A	C	CT	A	GT	A	G	T	GA	G	GA	T	A	GA
G1816	AG	A	CT	C	C	CT	AT	GA	A	GT	TC	GA	AG	AG	GA	GA	T	GA	A	CG	G	C	A	CT	T	T	GA	T	GA	T	CT	GA	TC	A	GA	A	TC	CT	A	GT	CA	G	CT	G	G	GA	T	A	GA
G2365	A	A	CT	CA	T	T	AT	G	A	T	TC	G	AG	AG	GA	GA	CT	G	A	C	G	C	GA	C	T	T	GA	CT	A	GT	CT	GA	T	G	G	A	T	C	A	GT	A	G	T	A	G	GA	T	G	A
G2249	G	GA	C	C	T	C	T	G	A	G	T	GA	A	A	A	A	C	G	CA	CG	G	C	A	C	T	T	GA	T	A	GT	C	G	C	G	GA	A	C	C	A	T	C	G	CT	G	G	A	T	A	A
G1520	AG	A	T	CA	T	T	AT	G	GA	T	TC	G	A	G	A	GA	CT	G	A	G	G	C	A	C	CT	T	GA	T	GA	T	C	G	C	A	G	A	TC	C	A	GT	CA	G	T	GA	AG	GA	T	A	A
G742	G	GA	CT	C	T	T	AT	G	GA	GT	C	G	A	AG	A	G	CT	G	CA	CG	G	C	A	C	CT	TC	GA	T	A	T	C	G	C	AG	GA	A	C	C	A	GT	C	G	T	GA	G	GA	T	A	A
G2486	AG	A	CT	A	T	CT	AT	G	A	G	C	G	A	A	A	G	CT	G	CA	CG	G	A	GA	C	T	T	GA	T	A	GT	C	G	TC	A	GA	A	TC	C	A	GT	CA	G	T	G	G	G	T	AG	A
G747	A	GA	CT	CA	T	T	A	GA	G	T	C	GA	A	G	A	G	C	G	CA	CG	G	CA	A	CT	T	T	A	CT	G	T	C	G	C	A	G	A	T	CT	CA	G	A	G	CT	GA	G	GA	T	A	GA
G1432	A	A	T	A	CT	C	T	GA	A	T	TC	GA	A	G	A	GA	C	G	A	G	G	C	A	CT	T	T	A	CT	A	GT	CT	G	TC	A	GA	A	T	CT	A	GT	A	G	T	G	G	A	T	G	GA
G288	AG	A	T	C	T	T	AT	G	A	T	TC	G	G	G	GA	GA	CT	G	A	G	GT	CA	A	C	T	T	A	T	A	G	T	A	T	A	GA	A	C	C	C	GT	C	G	T	G	G	A	T	A	A
G2415	G	A	CT	CA	CT	T	T	G	A	GT	TC	GA	G	AG	GA	GA	C	G	A	CG	G	CA	GA	C	CT	T	G	C	GA	GT	T	A	TC	G	G	A	C	C	A	T	CA	G	T	G	G	A	T	A	A
G2262	AG	A	T	A	T	T	AT	GA	G	T	TC	A	G	G	A	G	T	G	A	G	GT	C	A	CT	T	T	G	CT	A	GT	T	GA	T	AG	G	A	TC	CT	A	GT	A	G	T	GA	G	G	T	AG	GA
G1740	G	A	T	CA	CT	T	T	G	A	GT	C	G	G	AG	G	G	CT	G	A	G	G	CA	G	C	T	TC	G	CT	A	GT	T	A	T	G	GA	A	C	C	CA	G	C	G	T	GA	G	G	T	A	A
G1005	AG	GA	T	C	T	CT	AT	G	GA	GT	C	GA	G	AG	A	G	C	G	CA	C	G	C	GA	C	T	TC	A	C	GA	GT	CT	GA	T	A	GA	A	TC	C	A	G	CA	G	T	A	G	GA	T	A	A
G337	A	A	T	CA	CT	C	T	G	A	T	T	GA	G	G	A	A	T	G	A	CG	G	C	GA	C	T	T	A	T	A	G	T	A	T	A	GA	A	TC	C	CA	T	A	G	T	GA	G	A	T	AG	A
G1022	G	A	CT	A	CT	CT	AT	GA	A	T	C	G	G	G	A	G	T	GA	A	CG	G	C	GA	CT	CT	TC	G	CT	A	G	T	A	T	AG	GA	A	C	CT	A	T	A	G	T	GA	G	G	T	A	GA
G303	A	A	T	CA	T	CT	AT	GA	GA	T	C	G	G	G	A	G	C	G	A	G	GT	C	GA	CT	CT	T	G	CT	G	GT	T	A	T	A	GA	AG	T	CT	CA	G	CA	G	CT	GA	G	GA	T	A	GA
G2247	AG	GA	C	C	CT	CT	A	GA	A	T	T	G	G	G	A	A	C	GA	A	CG	G	C	G	CT	T	T	GA	CT	A	GT	T	A	T	A	G	A	TC	CT	A	GT	CA	G	T	A	G	A	T	AG	GA
G757	AG	A	T	CA	T	C	T	GA	A	T	TC	G	G	G	A	GA	CT	G	A	CG	G	CA	GA	CT	T	T	G	CT	A	GT	T	A	T	A	G	A	TC	CT	A	G	A	G	T	G	G	A	T	AG	GA
G802	G	A	T	CA	CT	T	AT	G	A	G	T	GA	AG	A	A	A	CT	GA	CA	CG	GT	C	A	C	T	T	A	CT	GA	T	CT	GA	TC	AG	G	A	C	C	CA	T	C	G	CT	A	G	A	T	A	A
G806	G	A	CT	CA	T	T	AT	G	A	T	TC	G	AG	G	A	GA	CT	G	CA	CG	G	CA	A	C	CT	TC	A	T	A	G	CT	GA	TC	AG	G	A	C	C	CA	GT	CA	G	CT	G	G	A	T	A	A
G798	G	GA	T	CA	C	CT	T	G	GA	G	C	G	AG	A	A	G	T	GA	CA	C	G	C	A	C	CT	TC	G	CT	A	GT	CT	GA	TC	G	G	A	C	C	A	GT	CA	G	T	GA	G	G	T	A	A
G1425	G	A	CT	CA	T	T	AT	G	A	T	C	G	AG	AG	G	G	C	G	A	CG	G	CA	A	C	C	T	GA	CT	A	G	T	A	T	AG	A	A	C	C	A	G	A	G	T	G	G	GA	T	A	A
G1029	A	A	CT	A	C	CT	AT	G	GA	T	C	G	AG	AG	A	G	CT	G	A	CG	T	CA	A	C	T	TC	A	CT	A	GT	C	G	TC	AG	A	A	TC	C	A	GT	C	G	T	GA	G	GA	T	AG	A
G231	AG	A	T	C	T	C	T	GA	GA	T	TC	GA	AG	G	A	GA	C	G	A	CG	G	CA	A	CT	CT	T	GA	CT	GA	G	CT	GA	TC	AG	G	AG	TC	CT	CA	GT	A	G	CT	G	G	A	T	A	GA
G318	G	GA	C	CA	CT	T	T	GA	A	GT	C	G	AG	AG	A	G	CT	GA	A	CG	G	C	A	CT	T	T	A	CT	A	GT	CT	GA	TC	AG	G	A	C	CT	CA	GT	CA	G	CT	GA	G	G	T	A	GA
G1489	A	A	CT	CA	T	T	T	GA	A	GT	TC	GA	AG	AG	A	GA	C	G	A	G	G	C	A	CT	CT	TC	GA	T	A	G	C	G	TC	A	G	A	T	CT	C	GT	A	G	CT	A	G	GA	T	G	GA
G2241	G	A	T	C	C	T	A	G	A	T	TC	G	AG	G	GA	GA	T	G	A	CG	G	C	G	C	T	T	GA	CT	GA	GT	CT	GA	TC	A	G	AG	C	C	C	T	A	G	C	G	G	GA	T	A	A
G732	A	GA	T	CA	CT	T	AT	GA	GA	T	C	G	AG	G	A	G	CT	GA	CA	G	G	CA	GA	T	T	TC	A	T	A	GT	CT	GA	TC	AG	G	A	T	T	A	T	CA	G	T	G	G	G	T	G	G
G364	AG	A	T	CA	CT	C	AT	GA	A	G	C	G	AG	A	A	G	C	G	A	G	G	C	GA	CT	CT	TC	G	CT	GA	T	CT	GA	TC	A	G	AG	TC	CT	CA	GT	A	G	CT	GA	G	A	T	A	GA
G414	AG	GA	C	CA	T	T	AT	GA	A	T	C	GA	AG	AG	A	G	C	G	CA	G	G	CA	GA	CT	CT	T	GA	CT	A	T	CT	GA	TC	A	G	A	TC	CT	CA	T	CA	G	CT	GA	G	A	T	AG	GA
G2193	AG	A	CT	C	C	CT	T	G	A	T	TC	G	A	G	GA	GA	CT	G	A	CG	G	C	A	C	T	T	GA	T	GA	G	C	G	TC	A	G	A	TC	C	CA	T	CA	G	T	A	G	GA	T	A	A
G1233	G	A	T	CA	CT	T	AT	G	GA	T	C	GA	G	G	A	G	CT	GA	A	CG	T	C	A	CT	CT	TC	A	T	A	GT	CT	GA	T	AG	A	A	C	CT	A	G	C	G	CT	G	G	A	T	A	GA
G1036	A	A	C	A	CT	T	AT	G	A	T	TC	G	AG	G	G	GA	CT	GA	A	C	G	C	GA	C	CT	T	GA	CT	G	GT	CT	GA	TC	AG	G	A	TC	C	A	GT	CA	G	T	A	G	A	T	A	A
G2072	A	A	C	C	T	CT	T	G	A	T	T	G	G	G	GA	A	CT	G	A	C	G	CA	A	C	T	TC	G	C	GA	GT	CT	A	T	A	G	AG	TC	C	CA	G	A	G	T	G	G	A	T	AG	A
G369	A	A	C	C	CT	CT	T	G	GA	GT	C	G	AG	AG	A	G	T	G	A	C	G	C	A	C	C	T	GA	T	G	GT	CT	GA	TC	G	GA	AG	C	C	A	G	C	G	T	GA	G	A	T	A	A
G1002	AG	GA	CT	C	CT	T	AT	G	A	T	TC	GA	AG	G	A	GA	CT	G	A	CG	G	C	GA	C	T	T	GA	T	GA	T	T	A	T	AG	GA	A	C	C	CA	GT	A	G	T	GA	G	GA	T	A	A
G2107	A	GA	C	C	C	CT	A	G	GA	T	C	G	AG	AG	GA	G	CT	GA	C	CG	G	A	GA	C	T	T	GA	T	GA	GT	CT	GA	C	A	A	AG	C	C	C	G	CA	G	T	GA	G	A	T	A	A
G1059	A	A	T	C	T	CT	T	GA	G	G	T	G	A	A	A	A	C	G	CA	G	G	A	A	CT	T	TC	G	CT	GA	GT	C	G	C	A	G	A	TC	CT	C	G	CA	G	C	G	G	A	T	AG	GA
G1028	AG	A	CT	CA	C	CT	T	A	A	T	C	GA	AG	G	A	G	T	A	A	G	G	C	GA	T	T	T	G	CT	GA	GT	CT	GA	T	A	G	A	C	T	CA	GT	CA	G	CT	G	G	G	T	A	G
G171	G	A	T	A	C	T	T	GA	A	T	TC	A	AG	G	A	GA	C	G	A	G	GT	C	A	C	T	T	G	T	A	T	CT	GA	TC	AG	GA	A	C	C	A	GT	CA	T	T	GA	G	A	T	A	A
G1934	AG	A	CT	CA	T	CT	T	G	A	T	C	A	G	G	GA	G	C	G	A	CG	T	C	A	C	C	T	G	T	GA	T	T	A	T	A	G	AG	C	C	CA	GT	CA	T	T	G	G	GA	T	A	A
G1030	AG	A	T	C	CT	CT	T	G	A	T	TC	A	G	G	GA	GA	CT	G	A	CG	GT	C	A	C	T	T	A	T	A	GT	T	A	T	AG	A	A	TC	C	A	GT	CA	T	T	A	G	GA	T	AG	A
G1522	AG	A	CT	CA	T	T	AT	G	A	T	C	A	A	G	A	G	C	G	A	CG	G	CA	GA	C	T	T	G	T	A	GT	C	G	C	A	GA	A	TC	C	A	T	CA	T	T	G	G	GA	T	AG	A
G2388	AG	A	T	A	T	T	T	G	A	T	C	A	G	G	GA	G	C	G	A	C	G	CA	A	C	T	T	G	CT	A	G	T	A	T	AG	GA	A	TC	C	A	G	CA	T	T	G	G	GA	T	AG	A
G733	AG	A	CT	A	C	T	T	GA	GA	T	TC	A	G	G	A	GA	T	GA	CA	G	G	C	A	CT	CT	T	GA	C	GA	GT	CT	A	T	A	G	A	C	CT	A	G	CA	T	T	GA	G	A	T	A	GA
G678	AG	GA	CT	A	CT	T	AT	GA	GA	T	C	A	AG	G	A	G	CT	GA	CA	G	G	C	A	C	CT	TC	GA	T	GA	GT	CT	GA	TC	AG	GA	A	C	C	A	GT	CA	T	T	A	G	GA	T	A	A
G984	AG	A	C	A	CT	CT	T	G	GA	T	TC	A	A	G	A	GA	CT	G	A	C	G	C	GA	C	CT	T	GA	T	GA	T	C	G	TC	AG	G	A	C	C	CA	GT	CA	T	T	GA	G	A	T	A	A
G279	AG	A	T	CA	CT	CT	T	G	A	T	TC	A	A	G	A	GA	C	G	A	C	GT	C	A	C	CT	T	G	T	A	T	C	G	C	A	G	A	TC	C	A	GT	CA	GT	T	GA	G	GA	T	A	A
G731	G	A	T	CA	CT	C	T	G	GA	GT	C	A	G	AG	A	G	CT	GA	A	CG	GT	C	A	C	T	T	G	C	A	G	CT	GA	T	AG	G	A	C	C	CA	T	CA	GT	CT	A	G	G	T	A	A
G2246	AG	A	C	C	CT	T	T	G	A	T	TC	GA	G	G	A	GA	CT	GA	CA	C	GT	C	A	C	T	TC	A	CT	A	GT	CT	GA	T	A	G	A	TC	C	A	T	A	GT	T	GA	G	GA	T	AG	A
G2439	A	A	CT	C	CT	CT	T	G	A	G	TC	GA	G	A	A	GA	CT	G	CA	G	G	C	A	C	T	T	G	T	GA	GT	T	A	T	AG	GA	A	T	C	C	GT	A	GT	C	GA	G	A	T	AG	A
G2256	G	G	CT	A	C	T	AT	GA	A	GT	T	A	G	AG	GA	A	T	A	A	G	G	CA	GA	CT	T	T	GA	T	A	GT	T	A	T	AG	G	A	C	CT	A	G	CA	GT	T	G	AG	A	T	A	GA
G789	AG	A	CT	CA	CT	T	T	GA	GA	GT	C	GA	G	AG	G	G	CT	GA	CA	G	G	C	A	CT	T	TC	GA	T	A	GT	T	A	T	G	GA	AG	TC	CT	A	T	CA	GT	CT	GA	G	G	T	A	GA
G592	G	A	CT	CA	T	T	T	GA	GA	GT	TC	GA	G	AG	A	GA	CT	G	A	G	GT	CA	A	CT	CT	TC	A	T	GA	T	T	A	T	AG	G	A	C	CT	A	GT	A	GT	T	G	G	GA	T	A	GA
G979	G	A	CT	C	CT	T	AT	G	A	GT	TC	GA	G	AG	A	GA	CT	G	A	C	G	C	GA	C	CT	T	A	T	A	GT	T	A	T	AG	G	A	C	C	CA	GT	A	GT	T	A	G	A	T	A	A
G1080	AG	A	T	CA	CT	T	AT	G	GA	GT	TC	GA	AG	AG	A	GA	C	G	A	CG	G	C	A	C	CT	T	A	T	A	T	CT	GA	TC	AG	G	A	TC	C	A	GT	CA	GT	T	A	G	A	T	AG	A
G2614	A	A	CT	C	C	C	AT	G	A	GT	T	GA	AG	AG	GA	A	T	GA	C	CG	G	CA	GA	C	T	T	G	T	A	T	CT	GA	TC	G	GA	A	T	C	A	G	CA	GT	CT	GA	G	A	T	G	A
G1479	A	GA	CT	CA	C	T	T	GA	A	GT	C	A	AG	AG	A	G	T	GA	A	CG	G	CA	A	CT	T	T	A	CT	GA	T	CT	GA	TC	A	GA	A	T	CT	CA	GT	C	GT	T	GA	G	A	T	AG	GA
G169	A	GA	CT	CA	C	T	T	GA	GA	GT	TC	GA	AG	AG	A	GA	CT	G	A	G	G	C	A	CT	CT	T	A	T	A	GT	CT	GA	TC	AG	G	A	TC	CT	A	GT	CA	GT	T	A	G	GA	T	AG	GA
G2326	AG	GA	T	A	C	T	AT	GA	GA	T	C	GA	AG	G	A	G	CT	G	A	CG	G	C	A	CT	T	T	GA	T	A	G	CT	GA	TC	G	GA	A	TC	CT	CA	T	CA	GT	T	GA	G	GA	T	AG	GA
G175	A	GA	CT	CA	CT	CT	AT	GA	A	GT	TC	GA	AG	AG	A	GA	CT	G	CA	G	G	C	A	CT	CT	TC	GA	CT	A	GT	CT	GA	TC	G	GA	A	T	CT	A	T	A	GT	T	G	G	A	T	G	GA
G2286	AG	A	T	CA	C	T	T	G	GA	GT	C	GA	AG	AG	GA	G	T	GA	A	CG	GT	C	A	C	CT	T	G	CT	A	GT	CT	GA	TC	AG	G	A	C	C	CA	T	A	GT	CT	G	G	G	T	A	A
G2383	G	A	CT	A	T	T	A	G	GA	GT	C	GA	AG	AG	GA	G	C	G	A	CG	G	C	A	C	T	TC	A	CT	A	GT	CT	GA	TC	AG	GA	A	C	C	A	G	C	GT	T	G	G	GA	T	A	A
G797	AG	A	T	C	C	T	T	G	A	G	C	GA	A	A	A	G	T	GA	CA	G	GT	CA	A	C	T	C	G	CT	A	GT	C	G	C	G	G	AG	TC	C	CA	GT	A	GT	CT	GA	G	A	T	AG	A
G219	AG	GA	CT	CA	CT	T	AT	G	GA	GT	C	GA	A	AG	A	G	C	G	A	C	G	CA	A	C	T	TC	A	CT	A	G	C	G	C	A	GA	A	TC	C	A	GT	A	GT	T	G	G	GA	T	AG	A
G402	AG	A	C	A	T	CT	T	GA	GA	GT	T	GA	A	AG	G	A	C	G	CA	CG	GT	CA	GA	CT	T	T	A	CT	A	GT	C	G	C	AG	GA	AG	TC	CT	A	GT	CA	GT	T	GA	AG	A	T	AG	GA
G172	G	A	T	C	CT	CT	AT	G	GA	T	TC	GA	G	G	A	GA	CT	GA	A	CG	G	CA	A	C	T	T	A	T	A	GT	T	A	T	G	G	AG	C	C	CA	G	C	GT	CT	GA	G	A	T	A	A
G964	AG	A	T	CA	T	T	T	G	A	GT	TC	GA	G	AG	A	GA	T	G	CA	G	G	CA	A	C	C	T	A	C	A	GT	T	A	T	AG	GA	A	TC	C	CA	GT	C	GT	CT	GA	G	A	T	AG	A
G761	G	A	T	C	C	CT	AT	G	GA	T	TC	GA	AG	G	A	GA	T	A	A	CG	G	CA	A	C	CT	T	A	C	A	T	CT	GA	T	G	G	AG	C	C	CA	GT	A	GT	CT	G	G	GA	T	A	A
G2104	AG	A	CT	A	C	C	AT	GA	A	T	TC	GA	AG	AG	GA	GA	T	G	A	G	G	CA	GA	T	T	TC	GA	CT	GA	T	C	G	TC	A	GA	A	TC	T	A	GT	A	GT	T	GA	G	GA	T	A	G
G2017	A	A	CT	A	T	T	AT	GA	G	T	C	GA	AG	G	GA	G	C	G	A	CG	G	C	A	CT	C	TC	A	T	GA	GT	CT	GA	TC	G	GA	A	T	CT	CA	GT	C	GT	T	G	G	GA	T	AG	GA
G1062	AG	A	CT	CA	T	C	T	GA	A	T	TC	GA	AG	G	A	GA	CT	G	A	G	GT	CA	GA	CT	CT	T	A	CT	A	G	C	G	TC	AG	G	A	TC	CT	CA	G	CA	GT	CT	GA	G	GA	T	AG	GA
G1066	AG	A	T	CA	T	T	AT	G	A	GT	C	GA	A	AG	GA	G	CT	G	A	CG	G	A	A	C	T	T	A	T	GA	G	C	G	C	A	G	A	C	C	CA	G	C	GT	CT	G	G	A	T	A	A
G1857	A	A	C	A	CT	T	AT	G	G	T	C	GA	A	A	A	G	CT	G	A	CG	G	C	G	C	CT	TC	A	T	GA	T	C	G	C	G	GA	A	TC	C	CA	GT	CA	GT	T	GA	G	GA	T	AG	A
G2244	A	A	C	A	T	CT	AT	GA	A	T	C	GA	A	G	GA	G	C	G	A	G	G	C	A	CT	CT	TC	G	CT	GA	T	C	G	C	AG	A	AG	TC	CT	CA	GT	CA	GT	T	A	G	G	T	AG	GA
G2498	A	A	C	CA	CT	CT	AT	G	GA	G	T	GA	AG	A	A	A	CT	GA	A	C	G	C	A	C	T	T	G	CT	G	G	C	G	TC	A	GA	A	TC	C	CA	GT	A	GT	T	GA	G	A	T	A	A
G583	A	A	T	C	T	CT	AT	G	A	T	TC	GA	AG	G	A	GA	CT	G	CA	CG	G	CA	A	C	T	T	GA	CT	G	G	CT	GA	TC	A	G	A	C	C	CA	GT	C	GT	CT	GA	G	GA	T	A	A
G2374	AG	A	CT	CA	T	CT	A	G	A	G	C	GA	G	A	A	G	C	G	A	C	GT	C	A	C	T	T	A	T	GA	T	T	A	T	AG	G	A	C	C	CA	GT	CA	GT	CT	A	G	A	T	A	A
G799	AG	A	CT	C	CT	T	T	G	G	T	TC	GA	AG	G	A	GA	CT	G	CA	G	G	C	A	C	T	T	A	T	GA	GT	CT	GA	TC	A	GA	AG	C	C	C	G	CA	GT	C	A	G	GA	T	A	A
G2218	A	A	C	CA	CT	T	A	G	A	GT	C	GA	AG	AG	GA	G	CT	GA	A	C	G	A	G	C	T	TC	GA	T	GA	G	C	GA	TC	A	G	AG	TC	C	C	T	CA	GT	CT	G	G	G	T	AG	A
G517	AG	GA	T	C	CT	C	T	G	G	T	TC	G	G	AG	GA	GA	C	GA	C	CG	G	C	A	C	T	TC	G	CT	A	T	T	A	TC	AG	GA	A	TC	C	A	T	CA	G	C	GA	G	G	T	A	A
G2235	A	GA	C	A	T	T	T	G	GA	T	TC	GA	G	G	G	GA	T	GA	C	G	G	C	A	C	T	TC	G	CT	GA	GT	CT	GA	C	G	A	AG	TC	C	A	GT	CA	T	CT	GA	G	G	T	AG	A
G1568	AG	GA	T	CA	CT	T	AT	G	GA	G	T	GA	G	G	G	A	CT	G	A	C	G	C	GA	C	T	T	GA	CT	A	GT	T	A	TC	A	GA	A	TC	C	A	GT	CA	GT	C	GA	G	G	T	AG	A
[truncated: 6 more columns]
